# Supplementary material for: Enrichment of Minor Alleles of Common SNPs and Improved Risk Prediction for Parkinson's Disease
Source: PLoS One. 2015 Jul 24;10(7):e0133421. doi: 10.1371/journal.pone.0133421 (PMC4514478; doi:10.1371/journal.pone.0133421)
Supplement: S1 Script — (PL) [file pone.0133421.s001.pl]

#! /usr/bin/perl
open (INPUT,"@ARGV[0]") or die;
my @result;
@header;
while(<INPUT>){
	if(grep /rsid/,@line){
		@header = @line;
	}
	@line=split(/ |	/,$_);
	@subline=split(/\t|\n/,$_);

	$num_A=grep /A/,@line;
	$num_T=grep /T/,@line;
	$num_C=grep /C/,@line;
	$num_G=grep /G/,@line;
	%hash=(
		A=>$num_A,
		T=>$num_T,
		C=>$num_C,
		G=>$num_G,
		);
	my @keys = sort{$hash{$a}<=>$hash{$b}}keys%hash;
	$oldJA=@keys[3];
	$oldMA=@keys[2];

	# $newMA;
	# $newJA;
	if(@line[1] =~ /$oldMA$oldMA/){
		$newMA = $oldMA;
		$newJA = $oldJA;
	}else{
		$newMA = $oldJA;
		$newJA = $oldMA;
	}

# 计算homoMac
	$length = @line;
	@homoMac;
	for($i = 0; $i <= $length; ++$i){
		if(@line[$i] =~ /$newMA$newMA/){
			@homoMac[$i] += 1;
		}else {
			@homoMac[$i] += 0;
		}
	}

# 计算homoJac
	$length = @line;
	@homoJac;
	for($i = 0; $i <= $length; ++$i){
		if(@line[$i] =~ /$newJA$newJA/){
			@homoJac[$i] += 1;
		}else {
			@homoJac[$i] += 0;
		}
	}

#计算het
	$length = @line;
	@het;
	for($i = 0; $i <= $length; ++$i){
		if((@line[$i] =~ /$newJA$newMA/)|(@line[$i] =~ /$newMA$newJA/)){
			@het[$i] += 1;
		}else {
			@het[$i] += 0;
		}
	}


# 计算missmatch
	$length = @line;
	@missmatch;
	for($i = 0; $i <= $length; ++$i){
		if(@line[$i] =~ /NN/){
			@missmatch[$i] += 1;
		}else {
			@missmatch[$i] += 0;
		}
	}


	# $countMA=grep /$MA$MA/,@line;
	# $countJA=grep /$JA$JA/,@line;
	# $counthet=(grep /$MA$JA/,@line)+(grep /$JA$MA/,@line);


	# $amount=$counthet+$countJA+$countMA;
	# if($amount!=0){
	# 	$rateMA=$countMA/$amount;
	# 	$rateJA=$countJA/$amount;
	# 	$ratehet=$counthet/$amount;
	# }else{
	# 	$rateMA=0;
	# 	$rateJA=0;
	# 	$ratehet=0;
	# }		
	#print "$MA\t$JA\t$countMA\t$countJA\t$counthet\n";
}

print "header\t";
for ($i=2; $i<=$length; ++$i){
	print "@header[$i]\t";
}
print "\n";
print "homoMac\t";
for ($i=2; $i<=$length; ++$i){
	print "@homoMac[$i]\t";
}
print "\n";
print "homoJac\t";
for ($i=2; $i<=$length; ++$i){
	print "@homoJac[$i]\t";
}
print "\n";
print "het\t";
for ($i=2; $i<=$length; ++$i){
	print "@het[$i]\t";
}
print "\n";
print "missmatch\t";
for ($i=2; $i<=$length; ++$i){
	print "@missmatch[$i]\t";
}
print "\n";
# print "@header[2..$length]","\n";
# print "@homoMac[2..$length]","\n";
# print "@homoJac[2..$length]","\n";
# print "@het[2..$length]","\n";
# print "@missmatch[2..$length]","\n";
