# Supplementary material for: Enrichment of Minor Alleles of Common SNPs and Improved Risk Prediction for Parkinson's Disease
Source: PLoS One. 2015 Jul 24;10(7):e0133421. doi: 10.1371/journal.pone.0133421 (PMC4514478; doi:10.1371/journal.pone.0133421)
Supplement: S2 Script — (PL) [file pone.0133421.s002.pl]

#! /usr/bin/perl
open (INPUT,"@ARGV[0]") or die;
@header;
@outPara1;
@outPara2;
@outPara3;
@outPara4;

sub value {	
	 @outPara1;
	 @outPara = (@outPara1,@outPara2);
	for($i = 3; $i != $length; ++$i){
		if(@line[$i] =~ /$_[0]/){
			@outPara1[$i] += 1;
		}else {
			@outPara1[$i] += 0;
		}		
	}
	return @outPara1;
	
}

sub weight {	
	 @outPara2;
	for($i = 3; $i != $length; ++$i){
		if(@line[$i] =~ /$_[0]/){
			@outPara2[$i] +=  @line[0];
		}else {
			@outPara2[$i] += 0;
		}		
	}
	return @outPara2;
}

sub valueHet {	
	 @outPara3;
	 @outPara = (@outPara3,@outPara4);
	for($i = 3; $i != $length; ++$i){
		if((@line[$i] =~ /$_[0]/)|(@line[$i] =~ /$_[1]/)){
			@outPara3[$i] += 1;
		}else {
			@outPara3[$i] += 0;
		}		
	}
	return @outPara3;
	
}

sub weightHet {	
	 @outPara4;
	for($i = 3; $i != $length; ++$i){
		if((@line[$i] =~ /$_[0]/)|(@line[$i] =~ /$_[0]/)){
			@outPara4[$i] +=  @line[0]/2;
		}else {
			@outPara4[$i] += 0;
		}		
	}
	return @outPara4;
}


while(<INPUT>){
	if(grep /rsid/,@line){
		@header = @line;
	}
	@line=split(/ |	/,$_);
	@subline=split(/\t|\n/,$_);
	$length = @line;
	$num_A=grep /A/,@line[3..$length];
	$num_T=grep /T/,@line[3..$length];
	$num_C=grep /C/,@line[3..$length];
	$num_G=grep /G/,@line[3..$length];
	%hash=(
		A=>$num_A,
		T=>$num_T,
		C=>$num_C,
		G=>$num_G,
		);
	my @keys = sort{$hash{$a}<=>$hash{$b}}keys%hash;
	$oldJA=@keys[3];
	$oldMA=@keys[2];

	if(@line[2] =~ /$oldMA$oldMA/){
		$newMA = $oldMA;
		$newJA = $oldJA;
	}else{
		$newMA = $oldJA;
		$newJA = $oldMA;
	}

	$homoMAC = "$newMA$newMA";
	$het1 = "$newMA$newJA";
	$het2 = "$newJA$newMA";
	
    @valueHomoMAC = &value($homoMAC);
    @weightHomoMAC = &weight($homoMAC);
    @valueHet1 = &valueHet($het1,$het2);
    @weightHet1 = &weightHet($het1,$het2);

}

for (my $var = 3; $var < $length; $var++) {
	print "\t",@header[$var];
}
print "\nhomoMAC_count\t";
for (my $var = 3; $var < $length; $var++) {
	print @valueHomoMAC[$var],"\t";
}
print "\nhomoMAC_weight\t";
for (my $var = 3; $var < $length; $var++) {
	print @weightHomoMAC[$var],"\t";
}
print "\n";
print "\nhet_count\t";
for (my $var = 3; $var < $length; $var++) {
	print @valueHet1[$var],"\t";
}
print "\nhet_weight\t";
for (my $var = 3; $var < $length; $var++) {
	print $weightHet1[$var],"\t";
}
print "\n";


	
