# Supplementary material for: Enrichment of Minor Alleles of Common SNPs and Improved Risk Prediction for Parkinson's Disease
Source: PLoS One. 2015 Jul 24;10(7):e0133421. doi: 10.1371/journal.pone.0133421 (PMC4514478; doi:10.1371/journal.pone.0133421)
Supplement: S1 Table — (XLSX) [file pone.0133421.s003.xlsx]

## Sheet: Sheet1
S1 Table. Principal component analysis(PCA). Individuals outside the circles in the figure were excluded in the study.Red color are cases and blue are controls.
phs000196.v2.p1											phs000394.v1.p1
ID	pc1	pc2	pc3				Figure				ID	pc1	pc2	pc3			Figure
13472	0.00157026	-0.0080934	-0.0111853								1135	-0.00414317	0.00343405	0.00175197
6068	0.00044159	0.00320845	-0.00610646								1688	-0.00617333	0.00384261	0.00250955
132	0.000999058	-0.0052732	0.0255618								1618	-0.00663642	0.00292267	0.00123283
13284	0.00085496	-0.00429012	-0.00372262								1382	0.0107655	-0.016041	-0.00566381
5489	0.000891416	-0.00555129	-0.00376313								1886	-0.00347888	0.00570142	0.00139926
13011	0.00123022	-0.00241956	0.00168972								1766	-0.00617855	0.00391129	-0.000126079
10588	-0.000146652	0.0140049	-0.00718253								1678	-0.00572381	0.0029183	0.00181443
11454	0.00033099	-0.00384322	-0.00503582								1117	-0.000157422	-0.00191337	-0.00166823
12836	-0.00522915	0.0677741	0.0157334								1881	-0.0051174	0.00447697	0.00179583
6191	0.000664467	-0.00109372	-0.00704253								1220	-0.00655471	0.00363985	0.00274916
6097	0.00104767	-0.00117927	-0.00857504								1558	-0.00514912	0.00408911	0.00129528
12989	-0.0058674	0.064862	0.00256684								1577	0.0022098	-0.00353118	-0.00194386
11228	0.00114222	-0.00930397	-0.00704656								1862	-0.00277127	0.00347311	0.000181863
212	0.00170381	-0.017909	0.0120842								1623	-0.00601166	0.00354872	0.00174934
13409	0.000530061	-0.00378162	0.039214								1228	-0.0055217	0.00291708	0.0018182
5023	0.00143799	-0.00859567	-0.00896128								1842	-0.00497764	0.00607992	0.00212792
945	0.000939632	-0.00523993	-0.0113504								1411	-0.00274877	0.000961214	-0.000128893
5634	0.000832955	-0.00483406	-0.017893								1825	-0.00494204	0.00475296	0.00227809
13484	0.00189433	-0.00867385	-0.0145369								1005	-0.00528113	0.00367344	0.000717691
13000	0.00173819	-0.014565	0.0297038								1124	0.0115957	-0.0130108	-0.00661296
10452	0.0013064	-0.00592721	-0.00518003								1641	-0.0058169	0.00233352	0.00151287
10722	0.000194005	-0.00651312	-0.00523748								1808	0.00161739	-0.00604044	-0.00403118
10952	0.00109215	-0.0103144	0.0321688								1289	0.00938979	-0.00825486	-0.0046403
12547	0.00116868	-0.0125235	0.0409707								1337	-0.00471615	0.00243578	0.000686778
6197	0.001132	-0.00156061	-0.00641033								1288	-0.00497462	0.00123108	-0.000384542
10479	0.000719644	-6.74156e-05	-0.00793502								1118	-0.004342	0.00724417	0.000582295
10799	0.000735884	-0.00116797	-0.00777291								1414	-0.00522997	0.00153655	-0.000143547
5352	0.000633178	-0.00319533	-0.00113543								1074	-0.00360369	0.00512495	0.00226968
13067	0.000929719	0.00103006	-0.00931575								1198	-0.0042326	0.00405006	-5.13e-05
10897	0.00135151	-0.0103512	0.00177718								1725	0.0104577	-0.0122096	-0.00926342
9074	0.00119885	-0.00579405	-0.00430999								1534	-0.00120609	0.00189274	-0.00121164
11610	0.000743646	-0.00483997	0.0158393								1895	-0.00603161	0.00371791	0.00159962
10927	0.00108821	-0.00234486	-0.0038517								1004	-0.00547111	0.00273709	0.000786177
5613	0.000912439	-0.00920353	0.0357735								1328	0.0106681	-0.0116146	-0.00721245
478	0.00102895	-0.00243238	-0.0141044								1031	-0.00329198	0.00132358	4.01e-05
5784	0.000678736	-0.00452105	0.0127741								1093	-0.00618197	0.00312242	-6.41e-05
12943	0.00095692	-0.00540797	0.00329874								1344	-0.00618696	0.00389258	-0.000376394
11387	0.00154756	-0.0115697	0.0160713								1392	-0.00403161	0.00513083	0.000719736
8540	0.001557	-0.00410049	-0.0174185								1520	-0.00514797	0.0032886	0.000661244
11270	0.00105336	-0.0035033	-0.00577757								1097	-0.00569219	0.00199365	0.00222881
8863	0.00153507	-0.00619895	-0.00679137								1539	-0.0054799	0.00101257	0.000781067
5819	-0.00661616	0.073789	0.00178226								1225	-0.00310408	0.00157574	0.00129525
6181	0.00145641	-0.0145557	0.0121328								1144	-0.00449239	0.00084515	-0.000283146
10430	0.000816926	0.000305142	-0.00541492								1372	-0.00394028	0.0044538	0.00129225
223	0.000586772	-0.00616437	0.0239868								1146	-0.00569911	0.00332328	0.000637509
7102	0.00140451	-0.0108255	0.0123707								1907	-0.0070462	0.00385252	0.000822443
11142	0.000859861	0.00305761	-0.00901408								1741	0.0123091	-0.0132966	-0.00620785
8414	0.00162067	-0.00905599	-0.0166638								1860	-0.0061388	0.00423863	0.00106587
5901	-0.00178803	-6.13605e-05	-0.0151206								1666	-0.00168654	0.00712509	0.00246444
8263	0.0015981	-0.00582894	-0.00733118								1315	0.012776	-0.0147876	-0.00736246
10489	0.000235881	-0.00446512	0.00081911								1711	-0.00325579	0.00522401	-0.000217517
959	-0.00173362	0.0236693	0.00496714								1806	-0.00686703	0.00524081	0.00191456
8258	0.000699341	-0.00217009	-0.00638224								1648	-0.0065817	0.00339748	0.000935021
5816	0.00135723	-0.00981569	-0.0135274								1596	0.436702	-0.572179	-0.638822
8620	0.00184643	-0.00854195	-0.0128981								1635	0.00222792	0.00172593	-0.00141659
11422	0.00137375	-0.00591455	-0.00646707								1409	-0.00593549	0.00313435	0.00241359
12980	-0.00381416	0.00125976	-0.00535988								1155	-0.0047765	0.00121721	0.00195829
10739	-0.00178919	-0.00805517	0.027809								1823	-0.0074731	0.00507638	0.000891744
13469	0.0013641	-0.00860097	0.0319021								1359	-0.00239336	0.00297398	0.000315186
4981	0.000733586	0.000740947	-0.00452609								1818	-0.00417779	0.0017272	0.00444383
5806	0.000650758	-0.00316496	-7.92963e-05								1374	-0.00623598	0.00206084	0.00153637
11582	-0.00537675	0.0713949	0.0167601								1565	-0.00549517	0.00227566	0.00113268
1005	-0.00210204	0.00312469	-0.00607864								1822	-0.00551652	0.00396974	0.000900562
11641	0.000757834	-0.00993259	0.0224231								1630	-0.00583009	0.00359198	0.00136502
5949	0.00112926	-0.00355856	-0.0134013								1434	-0.00519137	0.00469695	0.00243286
8626	-0.00266393	0.0361955	-0.00903207								1759	-0.00656884	0.00304236	0.0024465
5501	0.000337742	-0.00108468	0.0045525								1901	-0.00542839	0.00364034	0.00161883
12954	0.00137958	-0.0108495	-0.0016447								1371	-0.00291318	0.00111765	0.00190483
13251	0.00109467	-0.00466922	0.0114203								1657	0.0034389	-0.0068875	-0.002393
5564	0.000959159	-0.00020556	-0.0105617								1700	-0.00454505	0.00251963	0.000140604
8854	0.00251782	-0.0179148	-0.0206263								1030	-0.00637169	0.00413943	0.00102356
10973	0.00125997	-0.00422342	-0.00572772								1552	-0.00738261	0.00327139	0.00122013
11191	0.00119428	-0.00790972	-0.00983971								1685	-0.0049237	0.00259071	-0.000196408
12556	-0.00372884	0.0342176	-0.0160807								1232	-0.00105555	-0.00214631	-0.0012338
12895	0.000758248	0.000122997	-0.0148616								1930	-0.00458194	0.00070132	0.00100296
10936	0.000809813	-0.00839564	0.0212198								1114	-0.00582924	0.0039087	0.00210997
8848	-0.00538228	0.0665012	0.0108014								1299	-0.000955574	0.000784298	-0.00129419
8911	-0.00575241	0.0648656	0.0132358								1163	-0.00720118	0.0041682	6.23e-05
12865	0.000949881	-0.00654941	-0.0143054								1616	-0.00252845	0.0093166	0.00263521
13141	0.000629154	-0.00828649	0.0221748								1650	-0.00648787	0.00339575	0.00166451
10534	0.00120426	-0.00394735	-0.0111079								1385	0.0109733	-0.0137307	-0.00568993
11452	0.00124826	-0.00860786	0.0259611								1082	-0.00540563	0.00358376	0.000648124
9026	0.000598235	0.00213761	-0.00159093								1386	-0.00278142	0.00173918	0.00198096
11482	0.000924258	-0.0138673	0.0340304								1584	-0.0069994	0.00425537	0.00106954
11655	0.00120786	-0.0119193	0.0278475								1851	-0.00292898	0.00121373	0.000790619
180	0.0011948	0.000805434	-0.00903454								1428	0.000508026	0.00657844	0.000215904
414	0.000644806	0.00208792	-0.00743133								1663	0.0132099	-0.0146336	-0.00657799
13056	-0.0173134	0.0106292	0.00813962								1863	-0.00634082	0.00362999	0.00100811
10556	0.00142694	-0.0072967	-0.013966								1024	-0.00618148	0.00494679	0.00204325
12510	0.00132116	-0.00124193	-0.0147406								1353	-0.00556031	0.00284876	4.85e-05
5087	0.00053475	-0.00651451	0.0023719								1840	-0.00445663	0.00334999	-0.00034758
11008	-0.00020362	0.00379492	-0.00466229								1867	-0.00405767	0.0035173	0.00485931
9010	-0.00678672	0.0445364	0.000484969								1394	0.00408472	-0.00694169	-0.00412431
443	-0.000636508	-0.00885553	-0.00177215								1749	-0.00427809	0.00707983	0.00207229
10925	-0.00638005	0.060512	0.0508632								1377	-0.00501096	0.00269293	0.0014667
5415	0.00142565	-0.010824	0.0337543								1588	0.0094418	-0.0122637	-0.00600678
31	0.00151971	-0.0137055	0.0186243								1336	-0.00606074	0.0024944	-0.000309845
5802	0.000939854	-0.00272267	-0.0155006								1885	-0.00203826	0.00479618	0.00202287
10461	0.00133699	-0.00423418	-0.00706372								1069	-0.00690303	0.00417029	0.000614828
10699	0.00150609	-0.0102496	-0.0124862								1736	-0.00368136	0.00461555	0.000621217
5045	0.00157695	-0.0032293	-0.0125363								1429	-0.00481532	0.00512701	0.00211719
5739	0.00109575	-0.00422159	-0.0154141								1348	-0.00388845	0.00249316	0.000319223
5566	0.000915114	-0.00256751	-0.00436616								1423	-0.00363828	0.00393856	0.000636423
10488	-0.00509366	0.0694392	0.0103538								1855	-0.00608567	0.00327925	0.000244427
10594	0.000423954	0.000252389	0.0172825								1294	-0.00391867	0.000309502	0.000636167
885	0.00113663	-0.00981496	0.0339137								1351	-0.00431114	0.00241883	0.00239234
11562	0.000879548	-0.00144644	-0.00642212								1076	-0.0026733	0.00208085	0.000772943
4893	0.00067064	-0.00126625	-0.0126849								1704	-0.00366246	0.00427522	0.00226685
3660	0.00136873	-0.00439861	-0.00702391								1841	-0.00541518	0.00487173	0.000974682
11162	0.000671376	0.00245359	-0.0142076								1430	-0.00310152	0.00427433	0.00165801
100	0.00136696	-0.00646003	-0.00531219								1202	-0.00546418	0.00348469	-0.000291798
11045	0.00209938	-0.0185905	0.026355								1830	-0.00526757	0.00209211	0.000464121
8252	0.00181561	-0.00637577	0.007448								1676	-0.00426227	0.00711077	0.0019236
8352	0.00133384	-0.00406031	-0.00835135								1546	0.0110939	-0.0149145	-0.00646223
10457	-0.00572018	-0.00121346	-0.00361585								1664	-0.00781389	0.00497887	0.00212503
105	0.000806365	-0.00788489	0.0310225								1212	-0.0048621	0.00543295	0.00176942
12827	0.00100982	0.0022014	-0.0159973								1922	0.00836023	-0.0124946	-0.00597153
6129	0.000675346	-0.00198155	-0.00650901								1583	0.0118217	-0.0136574	-0.00546408
10375	-0.000142375	-0.00118409	-0.00421249								1697	-0.00346726	0.00156275	-0.000295496
10625	0.000568729	0.00580197	-0.00707145								1581	0.0100911	-0.0114499	-0.00738395
10791	0.000788782	-0.0054343	0.0138365								1321	-0.00353347	0.000679259	0.00116327
8254	0.000924914	-0.00115775	-0.0160915								1292	-0.00429275	0.00375281	0.00120985
13413	0.000472428	0.00168269	0.0115101								1921	-0.00566055	0.00183545	0.000114351
11551	5.75542e-05	-0.00177969	0.00480904								1732	0.0113744	-0.011824	-0.00629035
8594	0.00109514	-0.00151448	-0.00267812								1403	0.0114122	-0.0149552	-0.00733152
12524	0.000321869	0.00249683	-0.00311663								1421	-0.00599115	0.00239006	0.00124816
5852	0.00116629	-0.00472012	-0.0159663								1905	0.0068384	-0.00558475	-0.00179266
11110	0.000413731	-0.00874998	0.0301958								1853	-0.00487337	0.00241656	0.000710875
8386	-0.00273727	0.032292	0.0015307								1692	-0.00498242	0.00262663	0.00149268
399	-0.000900469	0.000763758	-0.0144591								1576	-0.00491794	0.00247745	-0.000100039
11274	0.00132325	-0.00151637	-0.0170701								1000	-0.00537899	0.00167142	-0.00036807
5471	0.000211109	-0.00164078	-0.0175525								1572	0.0108626	-0.0127668	-0.00561625
10896	0.000825244	-0.000777633	0.0255147								1703	-0.00390987	0.00121539	0.00340392
5776	-0.0058354	0.0406059	0.0106563								1580	0.0126539	-0.0147576	-0.00675014
11528	-0.00178761	-0.00266212	0.0120071								1856	-0.00524244	0.00206283	0.000152491
5657	0.000766442	-0.00285759	-0.00802247								1543	-0.00309352	0.00117122	0.00100255
11481	-0.000608233	-0.00164435	-0.00702533								1296	-0.0069918	0.00244697	0.000107558
13201	-0.000180181	0.0021549	-0.0120736								1022	0.00397993	-0.00674546	-0.00319542
10559	0.0014888	-0.0147098	0.0359649								1147	-0.00348497	-7.12e-05	-0.00119886
10402	0.00073265	0.00154949	-0.0151391								1876	-0.00486652	0.00474553	0.000469646
8395	-0.00375188	0.037087	-0.00159748								1737	-0.0064462	0.00501524	0.00424394
4869	2.92927e-05	-0.00690471	0.00408834								1331	-0.00397638	0.000761381	-0.000821265
8744	0.0014711	-0.00966967	0.000701434								1313	-0.00683436	0.00455792	0.000415707
9053	0.00109063	-0.00198202	-9.18062e-05								1327	-0.000277587	0.000661018	0.000297596
1002	0.000834423	-0.00510205	0.00810839								1620	-0.00442255	0.00315954	0.000689944
10602	-0.00453658	0.0603127	0.0155968								1395	-0.0056934	0.00391886	0.00188937
19	-0.00287336	0.0365964	0.00442628								1154	-0.00448415	0.00331981	0.000947737
13117	0.00134691	-0.00834824	-0.0107185								1405	-0.00628071	0.00351958	0.00191709
230	0.000482567	-0.00133629	0.0336177								1923	0.0109638	-0.012328	-0.00829362
5268	0.00103341	-0.00760812	0.0250109								1679	-0.00424285	0.00273358	-0.000504681
11503	-0.0001603	-0.00457954	0.0275507								1375	-0.00297115	0.00172799	0.00145834
821	-3.95797e-05	0.00727727	-0.0108818								1563	-0.00290074	0.0045686	0.00130346
8388	0.000947693	-0.00600218	-0.0151989								1214	-0.00539716	0.00318589	-0.000709207
6124	0.00114966	-0.006355	-0.00930601								1675	0.0123993	-0.0160708	-0.0067676
12987	0.0015243	-0.00554172	-0.0129953								1191	-0.00403334	0.00686047	0.0040359
12562	-0.0047951	0.0666655	0.00302311								1718	0.00975308	-0.011226	-0.00698406
8241	-0.00103583	0.0155274	-0.00592639								1332	-0.00450897	0.00238268	0.000178908
10453	0.00124685	-0.00238547	-0.0129661								1521	-0.00505117	0.00419488	0.00200035
8247	0.00109073	-0.00161918	-0.0140952								1340	-0.00536732	0.00065496	6.64e-05
5758	0.00121955	-0.00167519	-0.013313								1651	-0.00429891	0.0022174	0.000944699
12962	-0.000130301	-0.00439688	-0.00794365								1536	0.0370408	-0.0176246	-0.00752235
10665	0.00208779	-0.00996381	-0.0180845								1437	-0.00465552	0.00614221	0.00227723
11017	-0.00411512	-0.00697223	0.0309299								1121	-0.00271019	0.0054549	0.000487702
517	0.000957986	-0.00330606	-0.00915465								1425	0.0100036	-0.00352105	-0.00452073
5325	0.000793931	-0.00294899	-0.00377607								1298	-0.00520038	0.00311961	0.00103354
10344	0.00162893	-0.00781264	0.000837798								1706	0.0109692	-0.0146464	-0.00620005
319	0.00128522	-0.0112689	-0.0136424								1667	-0.00577943	0.00371972	0.000606314
5928	-0.000342743	0.00067733	0.00113193								1308	-0.00310672	0.0016103	-0.000175312
419	0.00112697	-0.0059228	0.008754								1924	-0.00294762	0.0012048	-0.000762403
50	0.000499338	0.00227349	-0.00816921								1422	0.0140583	-0.0123983	-0.00774962
10738	0.000686133	-0.00867069	0.040596								1200	-0.00386585	0.000897016	0.00056258
8516	0.00170214	-0.00898943	-0.0213076								1065	-0.00140643	0.00069679	0.00046654
4978	0.000864463	-0.00150285	-0.00647893								1624	-0.00331889	0.00279374	0.00330593
5950	0.00129539	-0.00256343	-0.0114842								1670	-0.00538225	0.00221522	0.00177533
473	0.000739262	-0.00286125	-0.00810483								1912	-0.00601076	0.00356685	0.00251558
5811	0.00104586	-0.00292525	-0.00980415								1206	-0.00440263	0.00889047	0.0022309
8656	0.000800992	0.00065581	-0.00379507								1177	-0.00334896	0.00145298	4.09e-05
8777	0.00142791	-0.0108693	-0.0120375								1627	-0.00480243	0.00290128	0.00131205
10426	0.00155627	-0.00350216	-0.0167338								1389	-0.00669526	0.00252871	0.00174955
5061	-4.33722e-05	0.00764099	-0.00768591								1873	-0.00525953	0.0014964	0.000828831
5005	0.000243212	-0.000596764	-0.0104912								1821	-0.00427694	0.00360959	0.000833418
12882	0.000918888	-0.00643649	0.00653294								1929	-0.00562323	0.00335592	0.000817552
5335	-0.00731373	0.00291442	-0.0226355								1365	0.0119766	-0.0138684	-0.00664325
11170	0.000489884	-0.00277391	-0.00846758								1768	0.0135535	-0.0104846	-0.00606221
5769	0.00104568	-0.00686776	-0.017465								1617	-0.00545721	0.00126899	0.000806907
4902	0.000510442	-0.00354021	-0.0137089								1194	-0.00510195	0.00384949	0.0017047
5320	0.0010354	-0.00900788	0.0332162								1199	-0.00516029	0.00251316	0.000714484
5358	0.00167351	-0.0108165	0.0307941								1530	-0.00641729	0.00449719	0.00147819
5797	-0.000624095	-0.00509269	0.00175094								1150	-0.00386841	0.00277115	0.00225473
11421	0.000556106	-0.00421305	0.0243046								1061	-0.00538909	0.00271414	-9.45e-05
13093	0.000808435	0.00257994	-0.0152646								1094	-0.00466423	0.00290824	0.00110654
13478	0.00124621	-0.0024848	-0.0135062								1882	-0.00495101	0.00413916	0.000464246
12512	0.00105721	-0.00284059	-0.00537801								1317	-1.23e-05	0.00238628	0.000289474
5888	-0.001225	-0.00262542	-0.0135193								1696	0.061225	-0.0229285	-0.000911875
239	0.000431369	0.000188445	-0.013051								1850	-0.00386831	0.00244177	0.00281778
11531	0.000950202	-0.007108	-0.0152926								1857	-0.00793052	0.00326365	0.0010558
10446	0.00116276	-0.00595513	0.00363985								1334	-0.00398874	0.0033932	0.00102819
11645	-0.000339474	-0.00467385	-0.0115832								1659	0.0102375	-0.0130148	-0.00809435
10667	0.00100644	-0.00260402	-0.0158497								1538	-0.00468611	0.000878146	-0.000540724
11408	-6.03189e-05	-0.00268097	-0.00691129								1216	-0.00418717	0.00112499	-0.00119382
10986	0.000999409	-0.00857543	0.0238519								1123	-0.000481931	0.00548484	-0.000806525
792	0.00132117	-0.0038999	-0.0146916								1103	0.0135516	-0.0153965	-0.00815412
965	-0.00504324	0.0647615	0.0158643								1021	0.0131558	-0.0148114	-0.00701893
13266	0.00106105	-0.000902034	-0.00728622								1578	0.0109754	-0.0154808	-0.00618641
6183	0.000749698	-0.00221589	-0.00831939								1195	-0.0064285	0.0036026	0.000661329
10481	0.000856292	0.00122471	-0.00699991								1904	-0.0043103	0.000951312	-0.000238127
10612	0.000849683	-0.00396019	-0.00465009								1906	0.00457919	-0.0022395	-0.0031001
10323	0.00153062	-0.00798732	-0.00719682								1404	-0.00481216	0.00151722	0.00138936
12932	0.000513814	-0.0030314	-0.00692484								1023	-0.00293419	0.000416165	0.00338102
495	0.00105126	-0.00270485	-0.0102156								1660	0.0203237	-0.00626094	-0.00463795
11280	0.00128589	-0.0129464	-0.0169876								1555	-0.00827768	0.00501022	0.000871096
9037	0.00121287	-0.00489958	-0.0188335								1432	-0.00478276	0.00278401	0.000784982
8865	0.00121745	-0.000937668	-0.00014659								1391	0.00285494	-0.00412508	-0.00275492
11218	-0.00158272	0.0070208	-0.00888977								1352	-0.00531634	0.00170777	-0.000769173
6198	0.00162291	-0.00785386	-0.0235478								1864	-0.00350311	0.00416324	0.00245805
10411	0.000987084	-0.000896378	-0.0069118								1752	-0.00666594	0.00372363	0.00223665
12951	-0.000809021	0.0118903	0.0221878								1290	0.00160627	-0.00403907	-0.00253384
8599	0.00101953	-0.00118534	-0.00643935								1809	-0.00752511	0.00494039	0.00205142
10558	1.92696e-05	-0.00552884	-8.23736e-05								1643	0.0059082	-0.00287314	0.00236947
8412	0.000899452	0.000526472	-0.00303039								1746	-0.00463128	0.0022823	0.00173347
13312	7.02282e-05	-0.0036119	0.0247349								1751	0.0119289	-0.0120967	-0.00672101
12461	0.00179371	-0.0093569	4.65855e-05								1893	0.0129326	-0.0121475	-0.00661861
11469	0.00160741	-0.00435341	-0.00291488								1189	0.00778578	-0.0101804	-0.00518634
13184	0.00115626	-0.00399937	-0.00285561								1399	-0.00322788	0.0060771	0.00299215
11039	0.000634052	-0.00271055	-0.0130947								1223	-0.00433199	0.00100912	0.00110161
8513	0.00125971	-0.00674631	-0.0137313								1568	-0.00527628	0.00251118	0.00128793
5628	0.000743633	-0.0036608	-0.0106784								1598	-0.00634199	0.00413372	0.000394043
555	0.00115018	-0.00192167	-0.0136567								1310	-0.00682548	0.00334132	0.00191702
13142	0.000855391	-0.00447049	-0.0118802								1303	-0.00490176	0.00374148	0.00122498
5459	0.000931655	-0.0019844	0.0115069								1207	-0.00453108	0.00299651	0.00225554
10778	0.000748975	-0.00543277	0.00388313								1719	0.0105311	-0.0133908	-0.00651271
10355	0.00118966	-0.00471319	-0.00607374								1363	-0.00059276	-0.00176064	-0.00154657
5006	0.000939524	-0.00200997	0.00430411								1333	-0.00405972	0.00217987	0.000646308
6228	0.000419853	0.00331011	-0.00124736								1649	-0.00518677	0.00228617	-0.00119268
5602	0.000582584	-0.00163756	-0.00688588								1326	-0.00636784	0.00325054	0.00122267
8307	0.00102133	-0.00370746	0.0322278								1058	-0.0060361	0.00375966	0.00160315
13414	0.0012834	-0.00351031	-0.00873183								1723	0.0220624	-0.0107927	-0.00601135
11313	0.000974981	-0.00581655	0.0265841								1397	-0.00243876	0.00172126	-0.00103479
917	0.000974646	-0.00587841	-0.0177955								1887	-0.0025664	0.00395849	0.00319496
1047	0.00139102	-0.00639933	0.0193672								1408	-0.0056327	0.00309009	-0.000674555
10707	0.000730767	0.000563139	-0.00167148								1755	-0.007633	0.00358557	0.00173088
11213	0.000846183	-0.0091279	0.0119499								1894	-0.00264844	0.00187499	0.00226605
2443	0.00136857	-0.0111133	-0.0087208								1418	-0.00597781	0.004343	0.00106986
11256	0.00067855	-0.0117208	0.020925								1918	-0.00695899	0.00398929	0.000672188
11052	0.00113638	-0.00849641	-0.000725613								1858	-0.00660137	0.00237975	0.000848573
8422	-0.00269223	0.0215804	-0.00662474								1153	-0.00573632	0.00356844	0.000343774
8442	0.000560608	-0.0119923	0.0549597								1366	-0.00471755	0.00321812	-0.000284904
11062	0.00146136	-0.00550435	-0.0138124								1722	-0.0048098	0.00173348	-5.74e-05
11125	-0.00121615	0.00143726	-0.00828174								1551	-0.00573541	0.00395666	0.00175023
8548	0.000677287	-0.00517397	-0.00493499								1070	-0.00548088	0.00257822	0.00196999
12486	0.00157654	-0.00813511	0.00105782								1708	0.0126421	-0.0132288	-0.00838191
11060	0.000929331	-0.00610141	-0.00858684								1370	-0.00349099	0.000124939	-0.00101632
13	0.000583007	0.000434572	-0.00724123								1166	-0.00468109	0.00124015	-0.000309945
5768	0.000171456	-0.000301871	-0.00188359								1078	-0.00208841	0.00401918	0.000377638
11532	0.000914058	-0.00285326	-0.00192836								1072	-0.00617	0.00368576	0.00105083
11471	0.000662987	-0.00308081	-0.0167279								1116	-0.00545442	0.00163601	0.000618605
13072	0.000741577	0.00210027	-0.0132658								1868	-0.00663387	0.00483934	0.00165378
5556	0.00108878	0.00168061	-0.0124919								1611	-0.00781945	0.00487799	0.000446891
8544	0.00110548	-0.00911255	0.00643778								1354	-0.00579504	0.00543955	0.0022106
8654	-0.00199756	-0.00124424	-0.00566229								1658	-0.00631323	0.0032112	0.000630824
10733	0.00105756	-0.00336706	0.0148374								1182	-0.00414583	0.00275436	0.00199973
3643	0.00130579	-0.00896559	-0.00886333								1533	-0.00342395	0.00534021	0.00283809
13358	0.000261747	0.000262955	-0.00365976								1396	-0.00375852	0.00548672	0.00179376
5789	0.000132179	-0.00915641	0.0289094								1653	0.0102384	-0.0138274	-0.00657769
10468	0.000696019	-0.00229853	0.0158585								1309	0.00424889	-0.00588597	-0.00214861
5515	0.00103442	-0.00215013	-0.010862								1075	-0.00587179	0.00280538	0.00176328
13269	-0.00148825	-0.00296833	-0.0168782								1197	-0.00354132	0.00230862	-8.6e-05
13316	0.000641607	-0.00236666	0.0103643								1638	-0.00549125	0.00362894	-0.000478441
12934	-0.000765839	0.00898284	0.00629557								1731	-0.0070321	0.0041839	0.00288853
11151	0.000589623	0.00254848	-0.00809819								1436	-0.00566222	0.00404713	0.00170176
8720	0.00157786	-0.0075696	0.0237495								1870	-0.00574009	0.00352847	0.0014158
8428	0.00124809	-0.00457568	-0.00926241								1673	-0.00385187	0.00393944	0.00168526
8478	0.000733697	-0.00609287	-0.0127311								1541	-0.00496947	0.000873461	-0.000493782
10434	0.000903517	-0.00810401	0.0146003								1837	-0.0080323	0.00658704	0.00290334
882	0.000893438	-0.00319711	-0.0116641								1410	-0.00519445	0.00475004	0.000456317
5603	0.00123266	-0.00726366	-0.0176189								1522	-0.00483381	0.00664651	0.0017487
6231	0.00152041	-0.00583921	-0.00642983								1148	-0.00445224	0.00237376	-0.000383281
11340	0.000471729	-0.00405432	-0.013175								1888	-0.00378104	0.00264349	0.00327959
12470	0.00146732	-0.0116542	-0.00418431								1413	0.014285	-0.0174782	-0.00870388
13319	0.00128805	-0.00708397	0.00159507								1610	-0.00742843	0.00439497	0.00145661
5869	0.000696996	-0.0014013	-0.00503692								1889	-0.00599713	0.00481422	0.00156519
8372	0.00126312	-0.00864228	0.0171195								1805	-0.00376403	0.00136872	-0.000474296
12810	0.00149265	-0.00359548	-0.0157611								1691	0.000368381	0.00382048	0.000792403
11208	0.000327599	-0.00339187	-0.00224395								1900	-0.0066378	0.00418883	0.000643705
8631	0.000751577	0.00226653	0.00381076								1724	-0.00715176	0.00271943	0.000968011
11147	0.00177661	-0.00883284	-0.0101468								1575	-0.00430982	0.00273581	0.00157746
3691	-0.00201476	0.0327633	-0.013055								1542	-0.00450816	0.00245538	0.000877621
8355	0.000262432	0.00384813	-0.0103197								1680	-0.00447972	0.000509541	-0.000437868
12953	0.000331068	0.00230245	-0.0155702								1224	-0.00783085	0.00497144	0.000995733
5864	0.000383381	-0.00814377	0.0344217								1311	-0.00517823	0.00143422	0.00160759
12818	0.00137634	-0.00828106	-0.00414918								1909	-0.00594101	0.00115222	0.00128855
8557	0.000632879	0.00140244	-0.0141763								1291	-0.00292922	0.00259118	0.000499683
6102	0.00214835	-0.014794	0.0188247								1574	0.0114487	-0.0157877	-0.00665456
5442	0.00046243	-0.000510577	-0.0159173								1545	-0.00529722	0.00772068	0.00268404
876	0.001386	0.001724	0.00809865								1229	-0.00559826	0.00400555	0.00138621
10354	0.00100947	-0.00608537	-0.00347023								1707	-0.00566188	0.00289616	0.000450075
12739	-0.00668601	0.0643807	0.00723392								1053	-0.00556243	0.00423569	-0.0012888
5416	0.000842997	-0.00354313	0.000856609								1877	-0.000871994	0.000904529	-0.000495889
186	0.000953278	-0.00143197	-0.00967781								1738	-0.00455501	0.00527191	0.00238771
11152	-3.22475e-05	-0.00219219	-0.00989082								1595	-0.00633621	0.00467407	0.00135894
11480	0.0011551	-0.00194051	0.00195143								1208	-0.00599268	0.00291603	0.00191782
880	0.000710746	-0.00102737	-0.00905529								1911	-0.00532153	0.00503409	0.00192528
11164	0.000812764	-0.0134676	0.0593589								1665	0.0230906	-0.0197576	0.00173551
846	0.000817405	-0.00349668	-0.00716172								1879	0.0122116	-0.011956	-0.00543037
1036	-0.0109925	0.00122168	0.0347902								1682	-0.00610721	0.00325246	0.0009993
11300	0.00103701	-0.00400848	-0.0112981								1388	-0.00576623	0.00535407	0.00201079
5490	0.00046077	-0.00161752	-0.00249926								1829	0.0119717	-0.0135479	-0.00764658
11141	0.00103996	0.00221736	-0.0129333								1836	-0.00142255	0.000403731	-0.000207364
12751	0.000520011	-0.00119687	-0.00492185								1742	-0.00576326	0.00395823	0.00101514
10640	0.000823385	-0.0126575	0.0274248								1215	-0.00447592	0.00199392	0.00108671
10743	0.00187831	-0.00477764	-0.0180273								1866	-0.00434935	0.00179563	0.00111288
10916	0.00038501	0.00262179	-0.00934419								1586	0.0111888	-0.0159342	-0.00824733
225	-0.000731633	-0.00326121	-0.00765073								1295	0.000208327	-0.0020798	-0.000603871
5805	-0.00133327	-0.000700933	-0.0146811								1740	-0.00340334	0.00489678	0.00140375
8781	-0.00606515	0.0688641	0.00556601								1101	-0.00639951	0.00667424	0.00208566
13282	0.00117353	0.00426304	-0.00768032								1547	-0.00345245	0.00325237	0.0011648
5878	0.00126595	-0.00557098	-0.000341792								1091	-0.00240414	0.00119656	-2.13e-06
9065	0.000948447	-0.00211651	-0.00491265								1003	0.00774703	-0.00674562	-0.00158742
12988	-0.000445975	0.00891225	-0.00112077								1582	0.0103956	-0.0128994	-0.00653135
445	-0.00509176	0.0667646	0.0143929								1550	-0.00639115	0.00324124	0.00258354
11461	0.000921503	-0.00116011	0.000848734								1897	-0.00537919	0.0029038	0.000871942
8345	-0.00471281	0.0427849	-0.00894878								1639	-0.00226176	0.00649232	0.00288897
5867	0.00134942	-0.00221665	-0.011354								1301	-0.00638516	0.00361382	0.00144695
1026	0.000865842	-0.00393064	-0.00448011								1302	-0.00507902	0.00264617	0.00141967
5394	0.00116636	-0.0063001	-0.0166651								1107	-0.00679587	0.00313022	-0.000375372
13068	0.000556961	-0.00755826	-0.0102013								1535	-0.0041282	0.00321888	-0.0012861
13338	0.00100534	-0.0052632	-0.00398191								1721	0.0129315	-0.0153739	-0.00696486
8689	-0.000228221	0.0110321	-0.0119872								1689	0.0124444	-0.0152316	-0.00570014
13459	0.00163538	-0.010759	-0.00373642								1179	-0.00604482	0.00411105	0.00122846
975	0.0013806	-0.00539073	-0.0196664								1218	-0.00604537	0.00248419	3.1e-05
8275	0.00105062	-0.00953036	0.0181589								1529	-0.00528758	0.00380747	0.00167145
10630	-0.00472595	0.0168776	-0.00508566								1287	0.783169	0.614284	0.0104103
13143	-0.00490034	0.0309593	-0.00241063								1322	0.0109889	-0.0131841	-0.00553523
11314	-0.000945912	0.027492	0.00279827								1441	-0.00604058	0.00421637	0.00145123
887	0.00120422	-0.00968585	-0.0165781								1807	0.0113914	-0.0142785	-0.00689468
8507	-7.55393e-06	-0.00106814	-0.00670776								1928	0.0047167	-0.0019792	-0.00263132
8228	0.00121557	-0.00413449	-0.0175511								1390	-0.0058337	0.00288085	0.0015505
10735	0.000588997	-0.00566288	-0.00510458								1730	-0.00719029	0.00354288	-0.000399197
49	0.0015598	-0.00747389	-0.00860547								1355	-0.00678519	0.00428097	0.00163161
13429	0.000954512	-0.00728768	-0.00607534								1230	-0.00337634	0.0013648	-0.000339707
8864	0.000696739	0.00137469	-0.00543099								1579	-0.00402847	0.00344897	0.000137321
5148	-0.00193258	0.00583456	-0.00023544								1398	0.0128871	-0.0139414	-0.00718859
12521	-0.000942248	-0.00357321	-0.00971642								1346	0.0130922	-0.0111331	-0.00636274
4948	0.000833804	-0.00421365	-0.00639941								1872	-0.00660254	0.0046786	0.000817785
10408	0.00132758	-0.00271968	-0.0118282								1626	-0.00572052	0.00322162	0.000215456
12514	0.000607845	-0.0106975	0.0307904								1042	-0.00488784	0.00345297	0.00126731
5375	-0.00570902	0.0636442	0.0266693								1297	-0.00639629	0.00473274	0.0013315
5485	-0.00552056	0.0685432	0.0163972								1622	0.00112524	0.00292983	-0.000108618
13494	0.00024187	0.000609827	-0.00656265								1523	-0.00542611	0.00412843	0.00181905
8588	-0.00351562	0.0328384	0.003246								1714	-0.00536159	0.00227608	-0.000150244
8389	-0.00403256	0.0383197	0.0165363								1681	-0.00462563	0.00306336	-0.00118929
6199	0.00127708	-0.0054525	-0.0066395								1435	-0.00388881	0.00290529	-0.000376691
11410	0.000494154	0.00577532	-0.00329347								1156	-0.00560971	0.00148003	0.00032697
10361	0.000947074	-0.00801862	0.0109288								1184	-0.00760975	0.00519871	0.00226427
9047	0.00102372	-0.00285231	-0.000206439								1817	0.0036416	-0.00612787	-0.00171598
6086	0.000768932	-0.0122729	0.0258508								1827	-0.0058034	0.00333939	0.00358796
10632	0.000959069	-0.00329587	-0.00699923								1109	0.009538	-0.0131277	-0.0070963
161	0.00156563	-0.00907681	-0.0140614								1810	0.0090414	-0.00968363	-0.00665461
5759	0.000216811	-0.00143901	-0.00102929								1608	0.0128492	-0.0131966	-0.00526527
5841	0.000128184	-0.0105739	0.0312697								1834	-0.00588446	0.00355131	0.000484004
10641	-0.000928146	-0.0100427	0.0375451								1812	-0.00602086	0.00273411	0.0014285
5902	0.00139194	-0.00273416	-0.0117697								1073	-0.0035674	0.00202722	0.000251071
5604	0.000794328	-0.00121757	-0.0121031								1401	0.010115	-0.0118183	-0.00664714
13106	0.00117057	-0.0112733	0.022336								1705	-0.00824322	0.00508755	0.00278083
12759	0.00178265	-0.00776035	-0.0138813								1926	-0.00580236	0.00273347	0.000209583
8451	0.0010567	-0.00249251	-0.0119166								1916	-0.00389359	0.00200744	0.000947542
8722	0.00143616	-0.00557567	-0.0153552								1406	-0.00549605	0.00352493	0.00124196
11630	0.00173506	-0.0111839	-0.00961356								1136	-0.00462496	0.00165094	-0.000129601
11613	-0.000183785	-0.00403945	-0.0118027								1656	-0.00538129	0.00233091	0.00109175
12491	0.000544719	0.000582153	-0.0130455								1852	-0.00639603	0.00397783	0.00125736
10874	0.000857459	-0.00641068	0.0231306								1849	-0.00651614	0.0037187	0.00221811
8695	-0.00539346	0.0660602	0.00941509								1831	-0.00620021	0.00298093	-0.00050322
8504	0.00102573	-0.00285344	-0.0132944								1350	-0.00484753	0.00110796	-7.16e-05
8815	0.00144147	-0.0120265	0.0196786								1637	0.00460912	-0.0049082	-0.00260582
84	0.00126278	-0.0104137	-0.0183236								1345	0.0128031	-0.0127498	-0.00718795
989	0.000107918	-0.00276774	0.0289081								1871	-0.00611002	0.00442044	-0.00048589
13017	0.00141583	-0.00763433	0.00184795								1717	-0.00289813	0.000233778	0.00010225
10868	0.00070675	-0.00881292	0.0239625								1367	-0.00637507	0.00415524	0.000750906
5579	0.00130679	-0.00481177	-0.0115823								1205	-0.00620732	0.00239999	-4.13e-05
11448	0.00141726	-0.0113988	-0.00841418								1910	-0.00342117	0.000625115	0.00197289
13367	0.000851237	0.00123852	-0.00390563								1826	-0.00764134	0.00514315	0.0022652
5286	0.00116223	-0.00429556	-0.0140918								1376	0.0106124	-0.0119381	-0.00629933
10515	0.00131239	-0.009168	0.0170834								1368	-0.00405885	0.0073799	0.00248888
13209	0.0014467	-0.0172783	0.0278317								1569	-0.00615548	0.00383958	0.00134131
10967	0.00122799	0.000374772	-0.0138734								1314	0.010744	-0.0116984	-0.00644941
871	0.00119207	-0.00410883	-0.0114684								1324	-0.00429611	0.00117829	0.00108167
987	0.00086108	0.00245131	-0.00910191								1119	-0.00691826	0.00388047	0.00234548
228	0.00113329	-0.00165583	-0.0188954								1728	0.0112648	-0.0126972	-0.00695104
12990	0.00111824	-0.0105015	0.0190702								1557	-0.00571443	0.00111952	0.00133376
11624	0.00014953	-0.0044151	0.0142385								1698	-0.00622014	0.00169453	0.00115968
5418	0.00104669	0.000756473	-0.0104334								1293	0.0105837	-0.0140468	-0.00676886
12489	0.00166697	-0.0044462	-0.0141176								1693	0.011237	-0.0133399	-0.00706031
6118	0.000837028	-0.00198533	-0.0145146								1151	-0.00672287	0.0031765	0.00125994
8712	0.00140374	-0.0108552	0.00636814								1634	-0.00471309	0.00364374	0.000349878
10473	0.00133424	-0.00776191	-0.0136457								1211	-0.00312246	0.0033478	0.00185478
11358	0.00105826	0.00189867	-0.00501185								1662	0.0115128	-0.0129793	-0.00745169
11126	0.00141121	-0.00544039	-0.0067398								1816	0.0122516	-0.0133655	-0.0044526
8402	0.00201636	-0.0106105	-0.0160292								1770	0.00667119	-0.00467866	-0.00214365
8333	0.00104691	-0.00220837	-0.00424208								1157	-0.00487281	0.00513382	0.00160296
11492	0.000902796	-0.0065936	-0.00846847								1067	-0.00695759	0.00394864	0.00135669
5376	0.000626224	-0.0106316	0.0299002								1652	-0.00384123	6.74e-05	-0.000596121
13302	-0.00806494	0.0563715	-0.0030534								1838	-0.00464837	0.00283572	0.000758729
5905	0.000242435	-0.0157484	0.0121323								1674	-0.00424599	0.000855683	-0.00258151
5440	0.000885997	-0.00124126	-0.00771369								1820	0.0106363	-0.013475	-0.00714175
5737	0.00185258	-0.00745214	-0.0132369								1104	-0.00391076	0.00311336	0.000320207
244	-0.00105766	-0.000907624	-0.00579046								1694	-0.00611365	0.00464058	0.000384215
9075	0.000600614	-0.00515923	0.02568								1844	-0.00466622	0.00216402	0.000530498
11149	0.000852685	-0.0179009	0.0689591								1193	-0.00467193	0.00429234	0.00213516
5018	0.0012515	-0.00781426	0.00130395								1525	-0.00451156	0.00545132	0.000135582
11212	0.000876051	-0.00693236	-0.0170633								1402	-0.0039792	0.00119214	0.00156959
13129	0.000155929	0.00630674	-0.00950919								1669	0.0130881	-0.0150694	-0.00713313
9093	0.000997273	-0.00371724	-0.0129082								1835	-0.0057922	0.00396218	0.000931866
8837	0.00142457	-0.00589883	-0.00664688								1306	-0.00660489	0.003977	0.00215304
13372	0.000903322	-0.00230922	-0.00411818								1571	-0.00646764	0.00416418	0.00173647
13455	0.000570887	-0.000441697	0.00206403								1646	-0.00669749	0.00432183	0.00271777
5456	0.000919088	-0.00453245	-0.0115107								1743	-0.00402895	0.00293954	0.000312045
13288	0.000492513	0.000663907	-0.0138753								1018	-0.00509342	0.0027571	0.00065427
10853	0.000695378	0.000459161	-0.00549465								1320	-0.000986683	-0.000935668	-0.000444608
8524	0.00124844	-0.00609516	-0.0192002								1383	-0.00368973	0.00561357	0.000608759
5826	0.00139721	-0.00357037	-0.0027718								1176	-0.0064678	0.00327482	0.00107081
8826	0.000856698	-7.4527e-05	-0.0144309								1832	-0.00489412	0.00299838	0.00226915
12765	0.00141518	-0.00283385	-0.00562783								1440	-0.00401669	0.00194005	-0.000262143
957	0.000988378	-0.00674687	0.0091392								1342	-0.00399888	0.00141142	-8.94e-05
10784	0.00134383	-0.00853626	-0.00564575								1362	-0.00453261	0.00338167	0.00248734
10717	0.000645884	0.00238635	-0.0150347								1066	-0.00595061	0.00252281	-0.00172382
5605	0.00106522	-0.00894967	-0.0077952								1914	0.00989832	-0.0121615	-0.00597661
449	-0.000671541	0.0138054	0.013264								1726	-0.00176236	-0.00143336	-0.00139388
5529	0.00109699	-0.00206062	0.0126904								1038	-0.00631652	0.00412048	0.000953236
6204	-0.00164362	0.00631103	-0.00851009								1727	-0.0010237	0.00868949	0.00216966
13136	0.000118293	0.00453314	-0.00437434								1330	-0.00726667	0.00350341	1.44e-05
12973	-0.000473222	-0.000321348	-0.00719646								1217	-0.00635322	0.00348426	0.0018079
10922	0.000253333	0.00852504	-0.0121365								1756	-0.00719429	0.00466073	0.00307793
12960	0.000450087	0.0017445	-0.00692099								1713	-0.00624716	0.00261146	0.00116369
10429	0.000948404	-0.0104579	0.0269416								1859	0.0120688	-0.013037	-0.00563932
11134	0.000866419	-0.00567926	-0.0123069								1077	-0.00549646	0.00139726	0.000861254
8368	-0.0036861	0.0431954	-9.62034e-05								1300	-0.00639573	0.00255061	0.00150545
493	0.000936596	-0.00468364	-0.00871277								1839	-0.00673839	0.00387054	0.00143133
5653	0.00187001	-0.0126735	-0.0220532								1209	-0.00729536	0.00397352	0.0017022
12793	0.000759078	-0.0021658	-0.0185733								1848	0.00265971	0.00460602	0.00184621
4997	0.000976085	-0.00127971	-0.0132105								1438	-0.00665308	0.00273881	0.00173129
1031	0.00129711	-0.00450618	-0.00180337								1884	-0.00478994	0.00429649	0.00367606
5543	0.000102245	0.00120791	-0.00756082								1833	-0.00506953	0.0033786	0.0026065
13234	-2.85264e-05	0.00625117	0.0193527								1007	-0.00286178	0.00395308	0.000790688
10535	0.000260015	0.0124023	-0.0129499								1548	0.0118476	-0.0091406	-0.00577433
351	0.00174139	-0.0155656	0.0436465								1636	-0.00566151	0.00302711	0.000622829
9219	0.00110325	-0.00133943	-0.01233								1204	0.00668922	-0.007835	-0.00482032
8737	-0.000132077	0.0118622	0.00264948								1745	-0.00613178	0.00484243	0.000944726
13483	0.000778576	0.000754152	0.00775678								1439	-0.00261212	-0.000249792	-0.000116543
9076	0.00123801	-0.0116271	0.02391								1896	-0.00688054	0.00371503	0.00344113
11178	0.000233018	-0.00198371	-0.00361961								1347	-0.00421221	0.00560552	0.0025896
8525	0.00146131	-0.00860264	-0.00669019								1424	-0.000578027	0.000734983	-0.000477333
12789	0.00113427	-0.0102791	-0.0197034								1407	0.0102839	-0.0149499	-0.00631027
5482	-0.00627955	0.0545349	0.0449054								1358	-0.00874238	0.00575281	0.00168415
4886	0.000494296	0.00421946	-0.00575105								1357	-0.00312172	0.00547737	0.00303567
11018	0.00136345	-0.00479757	0.00628434								1015	-0.00410139	0.00256781	-0.000430758
10647	0.00137331	-0.0125983	0.0178117								1902	-0.0045389	0.00331368	0.00175825
5624	0.00100539	-0.00333924	-0.00870316								1631	-0.0049473	0.00393179	-0.000950136
453	0.000660834	-0.000234992	-0.0132544								1892	-0.00549227	0.00200045	0.000794464
10368	-0.00103221	0.00117387	-0.0116932								1400	-0.00457532	0.00156443	-0.000526661
5011	0.00165632	-0.0112276	-0.00907569								1744	0.00293994	-0.00530305	-0.00371645
13210	0.000829389	-0.00630995	-0.00543841								1566	0.00181047	-0.00463008	-0.00402587
5014	0.00113656	-0.00484582	-0.00687826								1661	-0.00205577	-0.00192101	0.00895098
5441	-0.00745764	0.00112735	-0.018287								1668	-0.00408227	0.00304393	0.00254828
8754	0.00140083	-0.00598528	-0.00476779								1226	-0.00363255	0.00460813	0.0022042
11217	0.000976615	-0.00128011	-0.011465								1102	-0.00668699	0.00546477	0.00161417
13144	0.000887317	-0.00425706	0.000211028								1387	-0.00552971	0.00360886	0.000592294
5525	0.000693479	0.00491249	-0.00308467								1917	-0.00351751	0.00454505	0.00305823
3634	0.00151732	-0.0143225	0.0243845								1087	-0.00573175	0.00308449	0.0026497
10816	-0.00541746	0.0687864	0.0116786								1524	-0.000296455	0.00402585	0.00286875
5435	0.000982455	-0.00509052	-0.00621732								1861	-0.00343754	0.00154251	0.000451898
13159	0.00137113	-0.0178546	0.0343616								1869	0.0402519	-0.0231249	0.00158351
9079	0.00158122	-0.00470958	-0.0148644								1804	-0.0024062	0.00108729	-0.00124716
11338	0.000591609	-0.0124417	0.0294119								1880	-0.00504763	0.00264567	0.000738455
11439	0.00135831	-0.0106475	0.022483								1384	0.0117837	-0.0107046	-0.006473
11663	0.000964601	-0.0014023	0.012147								1316	-0.0042292	0.00115277	0.00184317
10852	0.00103244	-0.00129295	-0.010881								1819	-0.00414725	0.0036508	0.00322025
13216	0.00159983	-0.00379298	-0.00991372								1874	-0.00631583	0.00335334	0.0014323
5610	0.000306975	-0.00480301	0.03182								1735	-0.00614672	0.0029644	0.000754891
11533	0.00129943	-0.00442278	-0.00542177								1412	0.0114961	-0.0132454	-0.00548917
8884	-0.00572233	0.0696987	0.020305								1049	-0.0049664	0.00446525	0.00240687
6150	0.00176475	-0.00957175	-0.00826818								1090	-0.00445849	0.00651585	0.00234643
10458	-0.000432764	-0.00649576	-0.00901469								1360	-0.00528541	0.00199856	-0.000427461
8585	0.00109883	-0.00288024	-0.00519805								1304	-0.00113078	0.00422682	0.000149896
13376	0.000760509	-0.0013235	0.00374426								1903	-0.00571706	0.00402952	0.00185878
8522	0.000863301	-0.001204	-0.0137946								1343	-0.00592801	0.00395152	0.000628092
117	0.000850379	-0.00494214	0.0189049								1729	-0.0045761	0.00327154	-7.52e-05
5663	-0.00109177	-0.00563064	0.00817181								1683	0.00884123	-0.0129339	-0.00648604
6178	0.0014351	-0.01084	-0.0141497								1684	-0.00395543	0.00168686	0.00101582
8380	-0.00673658	0.0474625	0.00827941								1671	-0.00733698	0.00458268	0.00185734
11347	0.000748405	-0.00553033	-0.0123445								1307	0.0114988	-0.0146619	-0.00707237
10888	0.00148166	-0.00443791	0.0064935								1587	0.01097	-0.0122874	-0.00905395
13001	-0.00537869	0.072921	0.00371209								1020	-0.00363488	0.00319838	0.00514009
10328	0.00132578	-0.00905423	-0.00416242								1120	-0.00434247	0.0056838	0.00285713
5329	0.00119178	-0.00771404	0.0157078								1716	-0.00401719	0.00134971	0.00106298
12526	0.00117006	-0.00487642	-0.00429053								1654	0.0130148	-0.0118838	-0.00768557
6184	0.000569239	0.000622745	0.00461904								1427	-0.00690566	0.00407477	0.00122071
11498	0.00180293	-0.00886004	-0.0174838								1054	-0.00265738	0.0057353	0.000624452
526	0.000900921	-0.00304385	-0.0150294								1149	-0.00826097	0.00421126	0.00229362
5012	0.00047102	-0.00351661	-0.00728933								1356	0.000937088	-0.00272819	-0.00278249
11392	0.000885183	-0.0068823	-0.0183194								1629	-0.00758259	0.00294017	0.000662804
11447	0.00120155	-0.00201546	-0.0144697								1846	0.000641575	0.00401669	0.00128974
12860	0.00120794	-0.011477	0.0379323								1585	0.0134073	-0.00502447	-0.00112074
13354	0.00102121	-0.00144882	-0.0083428								1145	0.0102925	-0.0135734	-0.00713201
10825	0.000338573	0.00127307	-0.0080263								1686	-0.00499123	0.00235234	0.00140925
8364	0.00142073	-0.00669059	-0.00257032								1142	-0.00485146	0.00240547	0.00104817
13231	-0.00503276	0.0588279	0.0159625								1811	-0.0063922	0.00390032	0.00119526
12472	-4.26501e-05	-0.00494561	0.00633741								1715	-0.00624243	0.00451475	0.00110121
995	0.000765603	0.00388433	-0.00882951								1201	-0.00103024	0.00633461	0.00260436
4987	0.00118717	-0.00400881	-0.00419162								1687	0.0333091	-0.0184196	-0.00522052
8690	0.000735689	0.00262671	-0.00385599								1628	-0.00572131	0.0027113	0.000355105
12766	0.00152248	-0.0040844	0.00486611								1064	-0.00479287	0.005164	0.00268277
110	0.000446278	0.0074699	-0.00568251								1305	-0.00368341	0.00207709	0.00111866
6230	0.00102664	-0.0075781	0.0135043								1187	0.0112317	-0.013323	-0.00821183
9083	0.0007486	-0.00603033	0.0295034								1213	-0.0052017	0.00267489	0.000352056
11109	-0.000915708	0.0060697	0.00288403								1138	-0.00320865	0.00140264	-0.00183725
5317	0.000682601	-0.00286426	0.0024561								1769	-0.00594738	0.00342093	0.00110061
11124	-0.00229628	0.026988	0.00798433								1227	0.00544609	-0.00695518	-0.00114632
11291	0.000950339	-0.00172694	-0.00711902								1672	-0.00747265	0.00388804	0.00176041
13062	0.000752904	0.000213998	-0.00253442								1417	-0.00511078	0.00278801	0.0014002
6101	0.00133199	-0.00701174	-0.00795861								1573	0.0108755	-0.0128859	-0.00675749
11371	0.00150101	-0.00530033	-0.00739279								1908	0.011713	-0.0105647	-0.00747438
13024	0.000895656	-0.00811473	-0.0124197								1562	-0.00328456	0.00381325	0.000595062
8851	0.000682749	-0.00656627	-0.0128139								1553	-0.00565787	0.0028348	0.00297704
10949	0.00136734	-0.00518192	-0.0125698								1815	0.0125616	-0.0171796	-0.00936286
8687	0.000959102	-0.000279657	-0.0101909								1898	-0.00479957	0.00565911	0.00186105
12877	0.00139841	-0.00897081	0.010416								1433	-0.00717481	0.00439111	0.00065632
991	0.00124176	-0.0122323	0.0261499								1152	-0.00396828	0.00137347	0.000231796
6093	0.00186213	-0.00935562	-0.0147925								1549	-0.00586559	0.00377151	0.00145439
9041	0.00126169	-0.0112288	0.0256686								1319	0.0134837	-0.0163304	-0.00911049
6226	0.000932889	-0.00336901	-0.00237294								1709	-0.0021436	8.95e-05	-0.000381815
8560	0.00077505	-6.47887e-05	-0.00827363								1843	-0.00363919	0.0019809	0.00044398
13441	0.000430789	-0.00582623	-0.0176273								1364	-0.00255357	0.00337034	0.00122468
10547	0.00130901	-0.00256958	-0.0143255								1050	-0.00481305	0.00115018	6.81e-05
977	0.00195473	-0.0115665	-0.0182255								1219	-0.00659334	0.00288016	0.000881624
8256	-0.00682029	0.0458266	-5.70277e-05								1379	-0.00441786	0.00779301	0.00450132
266	-7.24153e-05	0.00534903	0.00269948								1380	-0.00491257	0.00257509	7.88e-06
11114	0.000932576	-0.00443059	0.0189425								1690	-0.00527743	0.00404212	0.00278031
12863	0.00182239	-0.0115514	-0.00970929								1570	0.00196677	-0.00395965	-0.0033312
8346	0.00160268	-0.00847897	-0.01481								1602	-0.00427176	0.00619362	0.00159292
4963	0.000898486	-0.00506671	-0.000818964								1335	-0.00699608	0.00635878	0.000236005
8769	0.00109153	-0.00219019	-0.0129873								1338	-0.00422457	0.00128487	0.000704294
974	-0.000686872	0.00775156	-0.00735946								1188	-0.0057119	0.00449697	0.00176205
13400	0.000810915	2.42433e-05	-0.00362107								1813	-0.00329874	0.00454514	0.00199091
13036	0.000341582	0.00452068	-0.0127748								1925	-0.00270894	0.00426748	-0.00111464
928	0.00126572	-0.000527173	-0.0194296								1526	-0.00517401	0.00436597	0.00142647
8397	-0.00547556	0.0655058	0.00263667								1339	-0.0053972	0.00232439	0.000331925
11004	0.0014796	-0.00918883	-0.00912518								1168	-0.00709994	0.00487266	0.00195442
11620	0.000788322	-0.0126657	-0.0197522								1847	-0.00763935	0.00427941	0.00163785
5024	0.00124494	-0.00922565	-0.0162189								1899	-0.0052913	0.00164245	0.000479679
246	0.00135179	-0.0130858	0.0519645								1537	-0.00310296	0.000499302	0.000709096
11365	0.00142024	-0.0150169	0.0389746								1920	0.0135352	-0.0133503	-0.00762979
11245	0.000517386	0.000482829	0.00756934								1927	-0.00504707	0.000679145	0.000290229
11559	0.00149594	-0.00251325	-0.014665								1527	0.0114095	-0.0106084	-0.00495455
9017	-0.0052599	0.0743597	0.0103188								1734	-0.00512691	0.00259066	0.00206106
13405	0.00105231	0.000878584	-0.00922233								1640	-0.00515687	0.00289751	9.19e-05
5750	0.000427309	0.000295769	-0.00966974								1619	-0.00395895	0.00240798	0.000486529
12959	0.00138613	-0.00390673	0.00705785								1393	-0.00373196	0.00482792	0.00184375
13176	5.22852e-05	-0.00214804	-0.0100935								1180	-0.00577489	0.00373883	0.00183404
11242	0.000867377	-0.000166719	-0.00827023								1528	-0.0036721	0.00256879	0.000476849
8367	0.000801909	-0.00382818	-0.0109204								1416	0.00983866	-0.0134902	-0.00897408
8473	0.0011713	-0.014953	0.0453496								1378	0.0117656	-0.0139539	-0.00637007
12527	0.00121997	-0.00466949	-0.00316266								1415	-0.00430786	0.00339261	0.000405954
12802	-0.00146224	-0.00256967	0.000972108								1733	-0.00375051	0.00220756	0.000813818
866	0.000592765	0.00305023	-0.0157531								1083	-0.00365989	0.00464044	0.00329506
8517	0.000847849	-0.00725552	-0.00656769								1086	-0.00585134	0.0015078	0.000166845
205	-7.41146e-05	-0.00594703	-0.0181138								1604	-0.00537389	0.00160596	0.000423266
11172	0.000969985	-0.00140073	0.015106								1915	-0.00599065	0.00300909	0.00169063
889	0.000957724	-0.00317121	-0.0133298								1695	-0.00349442	0.00518011	0.00171292
13479	0.0013758	-0.0051091	-0.00914181								1642	-0.00582409	0.00365268	0.00180968
4898	-0.000746618	-0.00214862	-0.0161617								1824	-0.00458951	0.00362439	0.00107337
12952	0.00057884	-0.00140022	-0.00654308								1891	0.0113108	-0.0167638	-0.00738338
8860	0.00129985	0.001535	-0.0116899								1701	0.033679	-0.0148665	0.00396588
6144	0.000311785	-0.000451512	0.0149963								1763	-0.0055151	0.0025162	-0.000747078
11244	0.000542866	0.000111287	0.00562625								1758	-0.00605011	0.00378701	-4.86e-05
9028	-0.000281418	0.0111696	0.0147338								1875	-0.00752047	0.00578505	0.00131017
10544	-1.38256e-05	-0.00392746	-0.0166721								1747	-0.00473151	0.00449573	0.00141106
12742	0.00168076	-0.00952279	-0.00897004								1854	-0.0057903	0.0031717	-0.00119145
13249	0.00165126	-0.00566673	-0.00857521								1196	-0.00542316	0.00359372	0.00129372
8680	0.000143955	0.0116595	-0.00100622								1544	-0.00449884	0.00518715	0.0027363
13003	0.0010106	0.00215677	0.00553445								1349	-0.00432093	0.00330103	0.000997763
8426	0.00200642	-0.00543379	-0.0093432								1878	-0.00321816	0.00270706	0.000411768
12473	0.000949878	-0.00937294	0.00827137								1312	0.00340776	-0.00291926	-0.00253253
10806	0.00109057	-0.00681976	-0.0121249								1192	-0.00250277	0.00139605	0.000994878
10561	0.000949624	-0.00256098	-0.00919013								1329	-0.00325892	0.0056105	0.00212826
13461	0.00159689	-0.0116403	0.0271011								1089	-0.00535173	0.00152425	0.00125112
12515	-0.000175585	-0.000472425	-0.00523903								1325	0.00632881	-0.00551427	-0.00188715
10668	0.000981425	-0.00952991	-0.0159687								1231	-0.00323022	0.00517323	0.00142246
13467	0.00107542	-0.000409245	-0.00977867								1190	-0.00663684	0.0045441	0.00199872
6090	0.00103199	-0.000225069	-0.0124645								1739	-0.00723688	0.00363951	0.00211175
4962	0.000384262	-0.0137587	0.00451652								1110	0.00197108	-0.00314151	-0.00213116
8697	0.00165952	-0.00552357	0.00219949								1750	-0.00473959	0.00381758	0.00128601
510	0.00161558	-0.00990551	-0.00736442								1772	0.00615802	-0.00630078	-0.00484733
10997	0.000182258	0.0114479	-0.00906084								1883	-0.00513229	0.00236417	0.0014144
12861	0.00144094	-0.00814828	-0.00916984								1567	-0.00382657	0.00350216	0.00107871
196	-0.00726028	0.0695487	0.00872438								1559	-0.00629495	0.00376049	0.00129612
5801	0.00138814	-0.00327323	-0.00918816								1122	-0.00414862	0.00480845	0.00174098
10744	0.00111138	-0.00452545	-0.000232911								1361	-0.00496176	0.00142205	0.00115978
267	0.000139814	0.000173808	-0.0187328								1419	-0.0053256	0.00305008	0.000859385
502	0.00167053	-0.00131959	-0.00836011								1913	-0.00653142	0.00336979	0.00220863
10823	0.00137795	-0.00822356	-0.0112589								1318	-0.00408702	0.00161952	0.00155409
10649	0.000629744	-0.000381059	0.000457791								1323	-0.00675275	0.00379852	0.00159655
8764	0.000561133	-0.0077629	-0.00501999								1222	-0.0056756	0.00348987	0.000712944
8506	-0.00451616	0.0604825	0.0258552								1431	-0.00638586	0.00410483	0.00186062
5655	0.00089845	-0.00791434	0.00871896								1699	0.010718	-0.0128459	-0.00688566
8328	-0.00418526	0.0420246	0.0123369								1677	-0.00659636	0.00341205	0.00011039
9039	-0.00330802	0.0387595	-0.00618717								1919	-0.0041286	0.00500651	0.00239837
10529	0.00127454	-0.00271029	0.00768328								1597	0.0117638	-0.0152359	-0.00815505
13332	0.00126929	-0.00413438	-0.012169								1702	-0.00394528	0.00669532	0.00277972
4880	0.000753205	0.000712319	-0.0150204								1420	-0.0061339	0.00425999	0.00105388
5239	0.00123355	-0.00332736	-0.00851115								1814	0.0100472	-0.0121243	-0.00642133
342	0.00013193	0.00306032	-0.00045621								1137	-0.00480174	0.00445857	0.000186217
13331	0.000953001	-0.0052258	-0.0133699								1720	-0.0057589	0.00424816	0.000437677
10383	-0.0027332	0.0282434	0.00765284								1027	-0.00524443	0.00165658	0.00110678
13290	-0.00173602	-0.00472824	-2.36516e-05								1655	-0.0037483	0.000801971	-0.00157951
10498	0.00174732	-0.00279042	-0.00926128								1865	-0.00629749	0.00394398	0.000919052
5576	0.00108049	-0.00197846	-0.00669195								1426	-0.00627799	0.00593487	0.00216121
10372	-5.06482e-06	0.0130239	-0.00415894								1845	-0.00340382	0.00602577	0.00232084
11277	0.00093815	-0.00768854	0.0356662								1828	-0.0061711	0.00676509	0.00275275
10557	0.00160562	-0.0136449	0.0140691								1381	-0.00795758	0.00509604	0.00105546
5846	0.000648275	-0.00187236	-5.95406e-05								1953	-0.00419531	0.00619858	0.00213085
5431	0.00096315	-0.0024644	-0.0103949								1255	0.00750644	-0.00610245	-0.00439528
5803	0.00122684	-0.00363305	-0.007995								1236	0.0124319	-0.0141582	-0.00712714
10748	-7.06691e-05	-0.00380192	-0.0144459								1496	-0.00582434	0.00326483	0.00110609
10981	0.000545578	-0.00501912	-0.00415609								1244	0.00720749	-0.00675513	-0.00497013
8471	0.00145002	-0.00345842	-0.00715346								1519	-0.00631617	0.00454286	0.0037913
13191	-6.80411e-05	0.00166857	0.00499933								1141	-0.00556399	0.00210219	0.000927908
10431	0.00182502	-0.0155692	-0.0101158								1786	-0.00454258	0.00151672	0.00154539
4919	0.000971342	-0.0024756	-0.00772291								1251	-0.00455253	0.00142934	-0.000939814
11535	0.000331302	0.00424882	-0.00960118								1169	-0.00479943	0.00549399	0.00232459
11040	-0.000866458	-0.000475044	-0.0124864								1037	-0.00459641	0.00263948	0.00164301
491	0.000860195	-0.0117502	0.0399085								1479	-0.00261516	0.00168421	0.00184508
236	0.00064877	0.00376382	-0.00776094								1035	0.0117347	-0.0141494	-0.00586835
901	0.000767589	0.00128067	-0.00491245								1113	-0.0054649	0.00332158	0.000160418
5735	0.000645156	-0.00819431	0.0396152								9052	-0.00318154	0.00201001	0.00131007
10514	0.00137447	-0.00603665	-0.0105307								1012	-0.0053335	0.00253541	-6.42e-05
10533	0.000849091	0.000533348	-0.00313164								9038	0.00353599	-0.00328674	-0.000772324
5043	0.00102833	-0.00201238	-0.00492363								1966	-0.0069792	0.0046851	0.00253242
8829	0.00114833	-0.0128907	0.0323151								1055	-0.00548435	0.00334384	-0.000494062
13225	0.00106303	-0.00610901	-0.00626035								1518	-0.00628541	0.00307513	0.000193642
380	0.00141569	-0.00432101	-0.0131394								9049	-0.0044226	0.00130205	-3.64e-05
11625	0.000612034	-0.00850597	0.0238221								9042	0.0496555	-0.0223457	0.003126
3648	0.00117747	-0.00268526	-0.0113411								1803	0.0131255	-0.0150907	-0.00990305
10808	-0.00279413	0.0222489	-0.00136883								1079	-0.0052243	0.00287624	0.000655543
13326	0.00015683	0.00643391	-0.00348323								9051	-0.00494528	0.0018903	-0.0010582
11055	0.00140757	-0.00674356	-0.00661622								1096	0.0103702	-0.00969095	-0.00823571
8903	-0.0048193	0.0430124	0.00221742								1492	-0.00419717	0.00137136	-0.000146039
8521	-0.014521	0.0117012	-0.00104413								1276	0.00851029	-0.0065622	-0.00181124
8782	-0.00568873	0.0668253	0.00555018								1600	-0.00674366	0.00550632	0.00197339
5664	0.000815562	-0.00376986	-0.0159182								1127	-0.00572126	0.00355547	0.00338382
10945	0.00168486	-0.010017	0.00341334								1795	-0.00380568	0.00769314	0.00280391
13145	0.00123855	-0.00601142	-0.00338105								1968	-0.00421194	0.00417633	0.0026735
12837	0.00130893	-0.0114651	-0.0124703								1785	-0.00654086	0.00530716	0.00101871
4901	0.000566188	-0.00335471	-0.0121579								9037	-0.00605111	0.0034689	0.000665255
5644	0.00128855	-0.00489848	-0.0115662								9047	-0.00448486	0.00295105	0.000231309
102	0.00185081	-0.00704615	-0.00117378								1960	0.374468	-0.507432	0.763675
5617	0.000977887	-0.000882887	-0.00586835								1258	0.0125755	-0.0139685	-0.00527242
6236	0.00149287	-0.0053468	-0.0048015								1028	-0.00679819	0.00314468	0.00180869
12528	-0.000214591	0.00269608	-0.00118827								1590	0.0103796	-0.0144793	-0.00844684
11092	-0.000647103	-0.00257486	0.027158								1455	-0.00308488	0.000656123	0.000483849
1003	0.00100432	-0.00783296	0.000346545								9028	-0.00447136	0.00152485	0.00120404
13126	0.000527978	-0.000596034	0.00463148								1106	-0.00419503	0.00506377	0.00127579
9029	0.00113606	-0.00550054	-0.00893517								1010	-0.00420328	0.00047327	0.00114796
5145	0.00136565	-0.00635466	-0.0031196								9048	-0.00388497	0.00319871	0.000292874
11384	0.000855648	-0.00210761	-0.00826076								1044	0.00379759	-0.00616335	-0.00282625
8567	0.00099992	-0.0030336	-0.0195575								1002	-0.00350769	0.00513547	0.00295398
13156	0.000646157	-0.00134065	-0.00256559								1162	-0.00545411	0.00714053	0.00213009
9071	0.00101422	-0.000958701	-0.0096789								1467	-0.00528637	0.00278457	-1.62e-05
11537	0.00111983	-0.0131915	0.0443375								1517	0.00941968	-0.013308	-0.00852024
12768	0.00149866	-0.00908553	0.0129394								1449	-0.00416868	0.000870313	0.000873048
12754	-0.00085107	0.00213687	-0.0158146								1512	-0.00612623	0.00247328	0.00120219
10439	0.00120732	-0.00526438	-0.00288164								1962	-0.0048398	0.0029146	0.000952137
5656	0.000699763	-0.00869764	0.0361235								1781	-0.00621236	0.0033482	0.0017187
54	0.000755459	-0.0117498	0.0312569								1160	-0.00587007	0.00336067	0.00226804
8668	1.29808e-05	-0.00365558	-0.0108537								1009	-0.00575075	0.00439074	0.00044512
5467	0.000657417	-0.000687136	-0.00918658								9036	0.01126	-0.0119094	-0.00781758
11396	8.32505e-05	-0.00352131	-0.0126507								1047	0.0118165	-0.0166819	-0.00399648
8669	-0.00589818	0.0447789	0.00406096								1261	0.00445005	-0.00572989	-0.00447313
10968	0.00128281	-0.00290882	0.000324766								1801	0.0114987	-0.00536109	0.00092911
11474	0.00146437	-0.00678096	-0.0139699								9040	-0.00409323	0.00650787	0.00280264
5922	0.000468094	-0.00249921	-0.000545427								1062	-0.00756819	0.00501819	0.00148422
927	0.00158028	-0.00787804	-0.00827553								1488	0.0228036	-0.0112307	-0.00139241
5527	0.000584105	-0.00308742	-0.00556962								1934	0.00298109	-0.0047376	-0.0043534
5092	0.00101829	0.000931383	-0.0112319								1263	-0.00620584	0.00607985	0.00208596
11308	0.00150007	-0.0114014	-0.00842253								9035	-0.0052766	0.00397509	0.00104839
10988	0.000328206	0.00248145	-0.0106245								1052	-0.00481796	0.00594547	0.0018369
10381	0.000517631	-0.0106039	-0.0126525								1468	-0.00523118	0.00675858	0.00280998
11444	0.00039678	0.00379343	-0.00564131								1040	-0.00529023	0.00189711	0.00041546
1022	-0.00075497	0.00012376	-0.00927797								1068	-0.00486737	0.00358384	0.0015647
9015	0.000168457	-0.000632356	0.0366985								1513	-0.00527832	0.00466908	0.000971197
5464	0.000782106	-0.00342028	0.0137086								1792	-0.00674004	0.00448735	0.000868763
13146	0.00163545	-0.00145986	-0.0196025								1516	-0.00558071	0.00178404	0.000724107
11053	0.00109296	0.00201647	-0.00621227								1453	-0.00517512	0.00366686	0.000205411
11231	0.000961285	-0.00317394	0.00170939								1489	-0.0049093	0.00341174	6.69e-05
11602	-0.000505415	-0.00376298	0.0343173								1462	-0.00500508	0.00622649	0.00286049
5887	0.00143995	-0.000475555	-0.00800459								1621	-0.00556225	0.00285634	0.000971913
45	0.000855887	-0.00356713	-0.0157987								1183	-0.00643265	0.00537236	0.000114488
10790	0.00111885	-0.00121445	-0.0155458								1486	0.00545776	-0.00595999	-0.00366594
11478	0.000998195	-0.00687914	0.00137421								1045	-0.00364342	0.00249216	-0.000421561
1	0.00133294	-0.0127924	0.0257075								1265	-0.00471196	0.00487566	0.00274253
8348	0.000914676	-0.000472806	-0.00535285								1472	-0.00351269	0.00284911	0.000969919
733	-0.00152019	0.0317583	0.00452443								1514	-0.00471437	0.00751032	0.00244812
6148	8.34768e-05	0.00259703	-0.00151628								1944	-0.00333754	0.00439658	0.0016267
11662	0.000902778	-0.00579044	-0.00142989								1167	-0.0058303	0.00421133	0.00137589
10369	0.00150423	-0.010371	-0.0172302								9043	0.0095186	-0.0125185	-0.00709741
8432	0.000179863	0.0122463	0.000987711								1108	-0.00723797	0.0052702	0.00209751
8494	0.000194962	0.000304238	-0.0129509								1493	-0.00542975	0.00259647	5.12e-05
6141	0.000848429	0.0035194	-0.0125814								1509	-0.00171801	0.00469056	0.00068375
11117	0.00104967	0.00158318	-0.0133715								1491	-0.00510162	0.00229809	0.000845727
11467	0.000956045	-0.00274085	-0.00932668								1266	-0.00203556	0.00512375	0.00248752
5422	0.00130118	-0.0114888	-0.00832011								1060	0.0113378	-0.0118947	-0.00574565
5509	0.000851927	-0.00458304	0.00898887								1185	-0.00567717	0.00179661	0.00158687
11563	0.00136088	-0.00274576	-0.00851416								1609	-0.00660476	0.00413222	0.000956857
5355	0.00112704	-0.0107324	0.0327345								1241	-0.00554634	0.00366545	0.00236138
258	0.000874605	-0.00263467	0.0164277								1186	-0.00489229	0.00507465	0.000301712
10716	0.00185753	-0.00993425	-0.0143104								1059	-0.00601022	0.00212415	0.00194946
11068	-0.00392099	0.0274911	0.0563679								1474	-0.00443342	0.00228523	0.000939227
13304	0.000620915	-0.00984624	-0.000826266								1158	-0.00569763	0.00312206	0.0013549
10348	0.00127103	-0.0150622	0.026893								1791	-0.00415042	0.00299638	0.00159607
13004	0.000167598	0.0031805	0.00377306								1034	-0.00745982	0.00461236	0.00179301
285	0.00216028	-0.0131958	0.0196774								1129	-0.00533345	0.00579312	0.00109509
6108	0.00129899	-0.00543215	-0.00881646								1787	-0.00612427	0.00374619	0.00172688
8469	0.000810942	-0.00184108	-0.00208016								1033	-0.00514693	0.000983525	-0.000526827
10338	-0.0014457	0.005971	-0.0163254								1799	-0.00653206	0.00372434	0.00113268
8365	0.000724821	-0.00130945	-0.00598181								1507	-0.00463375	0.00590862	0.00242726
10653	0.000490882	0.00679679	-0.0128761								1793	-0.00107295	0.00372425	0.000725224
13121	0.00118835	0.00144111	-0.0139883								1098	-0.00366646	0.0066238	0.00257485
4900	0.000992931	-0.00438826	0.00125298								1789	-0.00635882	0.00460886	0.000737478
370	0.000212835	0.000836294	-0.00946505								1603	-0.00285334	0.00512898	0.00201392
13077	0.00136294	-0.0114179	0.0178753								1159	-0.00253333	0.00507591	0.00289209
8835	0.000628593	-0.00551188	0.0240943								1252	-0.00543987	0.00390401	-0.000475218
12478	0.00175761	-0.00323146	-0.0191893								1111	-0.0026603	0.00276909	0.000268174
11198	0.00124484	-0.00192506	-0.0173073								1041	-0.00613881	0.00249288	-7.6e-05
8383	-0.00431047	0.041562	-0.0013174								1016	-0.00774397	0.00463196	0.00141751
8817	0.00160041	-0.00401429	-0.0129776								1126	-0.00522356	0.00282709	0.000641836
5545	0.00152791	-0.00578843	-0.0171271								1494	-0.00746454	0.00462676	0.00260047
5330	0.00144361	-0.00427233	-0.0154353								1778	-0.00603037	0.00182629	0.000921199
11438	0.00107082	-0.00346453	-0.0102979								1248	-0.0048955	0.00271406	0.0021431
1001	0.00122482	-0.0057398	-0.0187558								9050	0.012655	-0.0144903	-0.00743705
842	0.000987556	-0.00617848	-0.0114382								1469	-0.00687742	0.00366128	0.000979439
10648	-0.000407935	0.00471944	-0.0180711								1029	0.0133332	-0.0106392	-0.00417946
11137	0.000525286	-0.00213012	-0.00361621								1954	-0.00651008	0.00298104	0.00122407
8503	0.00140211	-0.00496544	-0.0027889								1490	-0.00404671	0.000676121	5.95e-05
10814	0.00039595	0.00459039	-0.00612693								1475	-0.00379166	0.00403503	0.00119771
11275	0.0017421	-0.00768642	-0.00931268								1780	-0.00521727	0.00263914	0.00125535
10504	0.00132322	-0.0090432	0.0311886								1461	-0.0066287	0.00475153	0.00103459
5449	0.000389708	0.000253236	-0.00404404								1447	0.000513789	-0.00120213	-0.00184343
13356	0.00124176	-0.00756661	-0.00905906								1233	-0.00545217	0.00161488	0.00132833
10545	0.00179593	-0.0101792	-0.00711207								1277	-0.00558272	0.00207883	-0.00131052
5589	-0.00204085	0.00989357	-0.00612206								1942	-0.00561768	0.00336256	0.000750539
11660	0.00133115	-0.00579443	-0.016037								1099	-0.00507942	0.00375365	0.000809447
3640	0.000833111	0.00465913	-0.0159199								9027	-0.00511155	0.00216996	0.000839742
1020	0.00023255	-0.00249593	-0.00418898								1036	0.00679362	-0.00821043	-0.00532563
8868	0.000915703	-0.00640651	0.0127492								9046	0.0121982	-0.0126491	-0.00794818
5361	0.00130686	-0.00720402	-0.0113795								1259	-0.00519831	0.00344996	0.00132287
10616	0.000922816	0.000763477	0.00426872								1773	-0.00257499	0.00187114	0.00220569
12876	0.00172889	-0.0092702	-0.00512309								1483	-0.00623336	0.00193639	0.0011286
8407	0.00114291	-0.00365659	-0.00143378								1506	-0.00617614	0.00225758	0.000208013
13051	0.000180347	-7.55066e-06	-0.00222183								1948	-0.00402255	0.00481651	0.00204928
76	0.00147871	-0.0124056	-0.00302276								9034	-0.00629345	0.00317107	0.00152755
12927	0.000541964	0.00756042	-0.00445042								1264	0.012893	-0.0133257	-0.00852162
8464	-0.00182525	0.0372612	-0.0011821								1498	-0.00597402	0.00411477	0.0020027
13324	-0.000131231	-0.00354064	-0.0103183								1485	-0.000200289	-0.00194987	-0.00067222
13337	0.000976615	-0.00443416	-0.00721559								9041	-0.00271796	-0.000220911	-0.000602018
13270	0.00145577	-0.00836666	-0.00613436								1790	-0.0064848	0.00392022	0.00158396
8627	0.000585145	0.0069879	-0.0106117								1115	-0.00606521	0.0054328	0.00282576
13087	0.00100604	-0.00433528	-0.0143304								1057	-0.00418416	0.00550403	0.0029069
8410	0.000823342	-0.00255259	-0.00646184								1175	-0.00659256	0.00379994	0.00163936
11587	0.000549129	-0.0116637	0.0378898								1784	0.0114713	-0.0136472	-0.00794705
10860	0.000290377	0.0011313	-0.0144827								1480	-0.0043841	0.00137869	0.000156285
5762	0.00136934	-0.00903637	-0.011136								1284	-0.00302526	0.00678133	0.00134172
5347	0.000619594	0.000255182	0.000574843								1243	0.0113621	-0.0125953	-0.00777785
9052	0.000445636	-0.00810974	0.0309602								1952	-0.00463789	0.00474073	0.00190091
5911	-0.000192688	-0.00287247	-0.0155591								1941	-0.000160095	0.00150791	0.000625186
10826	0.000751378	-0.00179034	-0.00910313								1625	-0.00467312	0.00347751	0.00328307
11066	0.00116571	-0.00949391	-0.0152101								1285	-0.00606654	0.00658427	0.00190174
5020	0.00113951	-0.00449795	-0.00459487								1278	-0.00499557	0.00295556	-4.44e-05
11072	-0.000166081	0.00488613	-4.6063e-05								1019	-0.00603254	0.0029225	0.00233506
12850	0.000837807	-0.00259122	-0.00929161								9032	0.00757869	-0.00728548	-0.00421068
4924	0.00125105	-0.00309604	-0.00735259								1100	-0.00419701	0.00174193	-0.00130656
8750	0.000935797	-0.000406815	-0.0061384								1965	-0.00304517	0.00482425	0.00191412
13492	-0.00105755	-0.0109909	0.0254277								1800	0.0108079	-0.0145472	-0.00384407
8705	-0.00165914	0.0282934	-0.00813569								1957	-0.00482193	0.00218444	1.16e-05
6201	0.00166376	-0.0119858	0.0329122								1458	-0.0032013	0.00272692	0.000338382
8394	0.000794464	-0.0014248	-0.013623								1776	-0.00503136	0.00479036	0.00105609
936	0.00111602	-0.00970296	-0.0124632								1105	-0.00352932	0.0053141	0.00208302
88	0.00100541	-0.00541657	0.00513085								1969	0.000800413	0.00825309	0.00226381
12762	0.000783751	-0.00444921	-0.0107943								1456	-0.00326701	0.00275126	0.000152817
10803	-0.00140562	-0.00345857	0.0100903								1170	-0.00606768	0.00311272	0.000825737
10629	0.000135341	-0.00515573	0.0370975								1165	-0.00529124	0.00273631	0.000276273
5927	-0.000354647	-0.0104298	0.0260434								1971	-0.00333006	0.00221329	-1.09e-05
5842	0.000647643	-0.0122605	0.0239244								1796	-0.00361221	0.00290378	0.00054107
13259	0.00069593	-0.00014686	-0.0064459								1131	-0.0061376	0.00270861	0.00177421
13083	0.000792135	-0.0118103	0.0174353								1967	-0.00470051	0.00340778	-0.000289234
11096	0.00114431	-0.00338073	-0.00688292								9026	-0.00500147	0.0058659	0.00233484
12833	0.00198138	-0.0116165	-0.00419398								1008	-0.00461378	0.00304397	0.000866709
10962	0.000665712	-0.00407582	0.017491								9025	-0.00644222	0.00378294	0.00202036
12811	0.000803736	0.00734743	0.000965746								1178	-0.00393382	0.003981	0.00470638
13009	0.00145973	-0.00650326	-0.0127439								1943	-0.00611342	0.00239644	0.00109295
11538	0.00151716	-0.00852908	-0.00876091								1451	-0.00404274	0.0016932	-0.000467711
11082	-0.000241486	-0.00479082	-0.0159237								1448	-0.00502583	0.0023927	0.00102453
561	0.00149857	-0.00514029	-0.0118853								9023	-0.0040624	0.000548495	-0.000513772
11294	0.00079964	-2.51706e-05	-0.00616286								1964	-0.00367348	0.00586318	0.00224888
1025	0.00211027	-0.0112596	-0.0100355								1510	-0.00396843	0.00234955	-0.000463056
5075	-0.00363617	0.000704034	-0.0121312								1511	-0.00574624	0.00464924	0.00189132
684	-0.000748376	0.0156451	0.0023656								1239	0.0116847	-0.0134807	-0.00584577
11261	0.00095042	-0.00217169	0.00143942								1011	-0.00511786	0.0053715	0.000949034
921	0.000931254	-0.00728472	0.0107077								1032	-0.00644955	0.00370016	0.00111557
811	-0.0017126	0.00981099	0.0338382								9033	-0.0069735	0.00355592	0.00194196
5552	0.000814656	0.00100499	-0.0121188								9044	-0.00377055	0.00183778	0.00012431
12462	0.00096209	-0.00071968	-0.0084021								1939	-0.00316835	0.000721253	0.00139471
5524	0.00105997	-0.00204209	-0.0141193								1235	0.0377346	-0.0157009	-0.0068688
11430	-0.000601169	-0.000130334	0.00198321								1503	-0.00501721	0.00264278	0.00142343
12529	0.000477846	-0.00380146	-0.0123848								1017	-0.00506107	0.0022067	0.00163431
222	0.00062856	-0.0106913	0.0198402								1071	-0.00563309	0.00372985	0.00356824
5677	0.00116076	-0.00403097	-0.0109252								1262	-0.00699108	0.00276928	0.00201944
10400	-0.00792418	0.041084	-0.00471061								1484	-0.00333169	0.00388206	0.0014757
4979	0.00146725	-0.00461656	-0.0171029								1128	-0.00731362	0.00432942	0.00184536
8711	0.000756927	0.00057638	-0.00843973								1612	0.00854859	-0.00884437	-0.00548458
13349	0.000898927	-0.00139508	-0.0196397								1088	-0.00376963	0.00182145	-0.000976387
13377	0.00143375	-0.00506681	-0.0189369								1240	-0.0033878	0.00160176	0.00140918
6219	0.00114494	-0.00357375	-0.00968052								1958	-0.00402452	0.00291408	0.000735243
11388	0.000506233	-0.00964139	0.0236762								1476	-0.00587945	0.00320604	0.00153024
8500	0.00123753	-0.00730847	-0.0101065								1970	-0.00580207	0.00308691	0.000786637
12963	-0.00365338	0.000558292	-0.0109973								1959	-0.00465612	0.00232809	0.000602133
11501	0.000439948	-0.000804949	-0.0114208								1272	-0.00534828	0.00610833	0.00214539
6180	0.00098966	0.00306746	-0.00926005								1477	-0.00646952	0.00578679	0.000985071
11167	0.000847881	-0.00909619	-0.00868022								9039	-0.00453834	0.00274137	0.0015508
5466	-0.00293262	0.0225694	-0.0080203								1454	-0.0057283	0.00383624	0.00180384
13230	0.00109772	-0.00394489	-0.0134864								1450	-0.00508097	0.00184799	0.00104437
6133	0.000853218	-0.00773334	0.0315709								1026	-0.00363757	0.00637646	0.00272425
13344	0.00106303	-0.00399381	0.00431371								1249	0.0102761	-0.0105729	-0.00506704
12917	0.000812865	-0.00721028	0.00045547								1269	0.0104153	-0.0129467	-0.00769525
12479	0.000455659	-0.00205788	-0.00891507								1497	0.00415507	-0.00496479	-0.00422911
11318	-0.000317218	0.00819708	-0.0054763								1947	-0.00214623	0.00142418	-0.000153735
58	0.001507	-0.00866624	-0.0169473								1500	0.0123288	-0.0154545	-0.007796
13491	0.00164089	-0.012233	-0.00142118								1446	0.0118801	-0.0144938	-0.00841109
10974	0.000833506	-0.0035495	-0.00370376								1777	-0.00448515	0.0042581	0.000336603
572	0.00149049	-0.00129736	-0.00869								1798	-0.00376072	0.00107458	-0.00180858
541	0.00124107	-0.0037834	-0.016307								1933	0.0101746	-0.0119824	-0.00630142
4972	0.000333958	-0.00704504	0.0302293								1283	-0.00599834	0.00445703	0.00201133
11111	-0.00240272	-0.0039417	-0.013224								1470	-0.00696043	0.00529069	0.00301657
5051	0.000707909	0.00814673	-0.00897553								1130	-0.0072463	0.00290587	0.00157675
8662	-0.00469611	0.0620127	0.00983621								1802	0.0118378	-0.0125024	-0.00581697
93	0.000228993	-0.00390721	-0.00721639								1956	-0.00466807	0.00237148	0.00220826
8852	-0.00463254	0.0666383	0.0121212								1945	0.00907129	-0.0118161	-0.00681008
1024	0.00108998	-0.00377475	-0.00968438								1080	-0.00348737	0.0048038	0.000224521
13167	0.00131978	-0.0050351	-0.00605189								1132	0.0113937	-0.0130099	-0.00707216
12518	-0.00199528	0.00132367	-0.0159828								1280	0.00306129	-0.00349321	-0.00342141
109	0.000645039	-0.000802671	-0.00491499								1932	-0.00537469	0.00157961	0.000170443
10956	-0.000363118	0.00564798	0.0216873								1946	-0.00449537	0.00206268	5.06e-05
5321	0.000674979	0.00128346	-0.00778294								1140	-0.00711736	0.00486918	0.00232158
9355	0.00095127	-0.00151961	-0.0157389								1014	-0.00425224	0.00302388	0.000631434
10809	-0.00115694	0.0155318	-0.00303294								1783	-0.00536854	0.00326457	0.00167718
8490	0.00150126	-0.00805246	-0.0175946								1779	-0.00419864	0.00371805	0.00245081
10490	0.00132384	-0.00263182	-0.00780485								1025	-0.00511152	0.00346017	0.00181271
8651	0.00093427	-0.00405061	0.0314618								1281	-0.00553874	0.00586011	0.0026078
13005	0.00114829	-0.00371908	-0.0120528								1039	-0.00580856	0.00404683	0.00182994
5334	0.000939201	-0.00179572	-0.00738482								9031	-0.00502878	0.00186874	0.00131053
5848	0.000500193	-0.00648825	0.0306462								1046	-0.00482543	0.00331528	0.00221535
5606	0.000938884	-0.00602004	0.02281								1246	0.0015023	-0.00177272	-0.00334785
10412	0.000955058	0.000933973	-0.017279								1504	-0.00650732	0.00396252	0.00227921
5437	0.00215869	-0.0065613	-0.0148218								1172	-0.00266289	0.0022121	-0.0030927
13181	-0.00270091	0.0307648	-0.00127844								1445	-0.00508284	0.00190979	0.000543631
11107	-0.00241323	0.00468738	-0.00798657								1594	0.0125881	-0.0133385	-0.00830749
4916	0.00134925	-0.00453555	-0.00521548								1501	-0.00656432	0.00255641	-0.000109041
11666	0.000803471	-0.00429334	-0.0191065								1774	-0.00748312	0.00528774	0.000474894
12761	0.00164781	-0.00873121	0.000282491								1955	-0.00366367	0.00342686	0.00245654
9094	-0.00604148	0.072882	0.00739376								1614	0.0591391	-0.0306954	0.00117003
11419	0.000841523	-0.00744703	-0.00790807								1457	-0.00296794	-0.000103791	-0.000800456
10501	0.00123254	-0.0121266	-0.00857976								1274	0.012288	-0.0123333	-0.00816078
11513	0.000642992	0.00122561	-0.00442758								1797	0.00969991	-0.013846	-0.00684824
996	0.00130464	-0.00720116	-0.00747994								1139	-0.00275462	0.000337094	0.00169809
10726	0.000578588	-0.00399264	0.0186414								1081	-0.00557067	0.00329907	0.000283901
5559	0.00170159	-0.0139121	-0.00168067								1589	0.0109475	-0.00621824	-0.00373314
10663	0.00173649	-0.0108427	0.0121753								1936	-0.00604213	0.00464078	0.000269046
5662	0.0015126	-0.0077896	0.00455								1495	-0.00536032	0.00374762	-0.00133408
11490	0.00143648	-0.00229708	0.000709561								1443	-0.00441133	0.00607243	0.00299081
11286	0.00071979	-0.00691978	0.0295209								1775	-0.0048205	0.0073767	0.00264047
12767	-0.00116522	0.00772791	-0.00680148								1001	-0.00620422	0.00374454	0.00191544
13089	0.0012051	-0.00354507	-0.00716705								1471	-0.0063449	0.00321913	0.00130408
13308	0.00156973	0.000573308	-0.010414								9024	-0.00464116	0.00162939	0.000839684
8596	0.000626529	-0.00569473	0.0334855								1125	-0.0057954	0.00440204	0.000937975
5497	-0.00278747	0.00515862	-0.00690339								1481	-0.00195626	0.00260425	0.00404683
8723	0.00160095	-0.012314	0.0307374								1006	-0.00555021	0.00420299	0.00101401
12795	0.00102142	-0.00859404	-0.00653584								1487	-0.00300291	0.00431975	0.00101705
13360	0.000807553	-0.00111568	-0.00326458								1601	0.0126309	-0.0142001	-0.00653344
12889	0.00147762	-0.0083571	-0.0174444								9029	-0.00625067	0.0042278	0.00273061
13105	0.00120972	-0.000359776	-0.0046271								1615	0.00964746	-0.00560257	-0.00260307
6115	0.000790201	-0.0101582	0.0141448								1963	-0.00498229	0.0037279	0.00232893
6079	0.00129745	-0.00330528	-0.010324								1270	-0.00769648	0.00485539	0.00220563
5875	0.00139963	-0.00811994	-0.0120285								1253	-0.00480497	0.00245639	0.00112439
69	0.0010214	-0.00590547	-0.0114725								1161	-0.00491481	0.00240811	-3.67e-05
8543	0.000800656	-0.00300725	-0.0178562								1478	-0.00501099	0.00312552	0.00227375
11505	0.00119624	-0.00466149	-0.0104527								1282	-0.00631245	0.00348116	0.0028651
9070	0.00135685	-0.0053258	-0.00827431								1164	-0.00433981	0.00389438	-0.00078846
11591	0.000639896	-0.00703006	0.0400693								1444	-0.00549688	0.00502633	0.00188254
12785	0.0008096	-0.00262423	-0.00322645								1505	-0.00688384	0.00265386	0.00105573
8497	0.00100901	0.000757641	-0.0103548								1931	-0.00244531	0.00322878	0.000746779
10639	0.00123085	-0.00394369	-0.00876948								9030	-0.00558723	0.00377661	0.00162539
13420	0.00144817	-0.00926987	0.00873169								1250	-0.004566	0.00384394	0.000504318
9062	0.00149545	-0.0093283	0.000819741								1599	0.0105059	-0.0125784	-0.00571665
12991	0.000488515	0.00149514	0.00162864								1134	-0.00687438	0.00391151	0.00205611
269	0.00114585	-0.0036655	-0.0176792								1460	-0.00594991	0.00272941	0.00199334
8344	0.00100178	-0.00241117	-0.0141395								1173	-0.00265795	0.00546819	0.00117941
10889	-0.000558177	-0.0140099	0.0571942								1473	-0.00654799	0.00266498	0.000762671
903	0.000998523	-0.00225911	-0.000293129								1794	-0.00639996	0.0040452	0.00211589
11006	0.00156837	-0.00247195	-0.00767054								1607	0.0131481	-0.0157448	-0.00936191
12755	0.00161007	-0.00253636	-0.00679101								1782	0.0112812	-0.0120478	-0.00752312
12552	0.00133396	-0.00922754	0.00294669								1048	-0.00180216	0.00237799	-0.000390712
11279	0.000849633	-0.000172348	-0.00377067								1482	-0.00283806	0.00545292	0.00278894
8738	-0.00412671	0.043239	0.00130108								1950	-0.00542692	0.0024651	0.000434877
10781	-0.00549939	0.0651848	0.0141637								1951	-0.00363856	0.00221846	-3.31e-05
810	0.00187308	-0.00960046	-0.0139169								1084	-0.00505164	0.00361706	0.000708787
9360	0.00143371	-0.00417354	-0.00987615								1788	0.0103484	-0.0122231	-0.0059765
10933	0.00162035	-0.00676474	-0.0133674								1515	-0.00366508	0.00620702	0.00324383
11037	0.00182478	-0.0109133	0.000366514								1095	-0.00292274	0.00443995	0.000838903
5181	0.000821493	-0.00761284	0.0337237								1613	-0.00422012	0.00540356	0.00197803
10763	0.0012935	-0.00750558	0.0208462								1013	-0.00386425	0.00201152	0.00077876
13104	0.00098003	-0.00590239	-0.0132725								1092	-0.00408509	0.00323814	0.00108517
10694	0.000218929	0.000607407	-0.0116515								1063	-0.00651108	0.00305686	0.00113554
13380	-0.000747857	-0.00269854	-0.00406153								1452	-0.00546367	0.0043792	0.00283169
12920	0.00186032	-0.00820637	-0.0169401								9045	0.0104573	-0.0137333	-0.00690412
11429	0.000551491	0.00208759	-0.00696904								1508	-0.00246041	0.00245915	0.000957264
5829	0.00135014	-0.00332262	0.00148796								1085	-0.00433261	0.00151339	0.000263047
12797	-1.79535e-05	-0.00816092	-0.016204								1043	-0.00421746	0.00446233	0.00212801
8392	0.0014258	-0.00374923	-0.00988811								1112	-0.00336575	0.00658702	0.00296892
5446	0.000727667	-0.00264111	-0.00586494								1171	-0.00593978	0.00453702	-0.000107257
11378	-0.003978	0.000975072	-0.010361								1463	-0.00583601	0.00407433	0.00265597
270	0.00127977	-0.00841469	0.0182772								1181	-0.00680714	0.00602323	0.00176877
5557	0.00147057	-0.0103033	0.018262								1143	-0.00704446	0.00478949	0.00225644
6221	0.00148016	-0.00665108	-0.0101177
8555	0.00100655	-0.00273261	-0.00790522
732	0.00118966	-0.00497892	-0.00836463
12499	0.00083045	-0.00331282	-0.0132309
992	-0.00140976	0.0254335	-0.00237323
11632	0.00112741	-0.00288057	-0.0113017
5808	0.00139832	-0.0121324	0.0260412
10793	0.000976075	-0.000733624	-0.0138408
11048	0.000777279	0.00153745	0.00619559
6202	0.00119038	-0.00908234	-0.00900545
4977	0.00114651	-0.0059257	0.00692564
12771	0.000736796	0.00030848	-0.0122473
858	0.00138999	-0.0108358	-0.0142714
556	0.000498879	-0.00740112	0.0106086
106	0.000933354	-0.00191189	-0.00503455
12807	0.000666425	0.000979487	-0.0138692
8850	-0.0038237	0.0412443	0.00403046
10389	-0.000129449	0.00680139	-0.00316148
12792	0.00228344	-0.00905282	0.00437376
13385	0.00118473	-0.00315435	-0.0108614
8381	0.00116164	-0.000377908	-0.0109649
6237	0.00100303	-0.00587803	-0.0156774
13221	0.000929975	-0.00527239	-0.00469996
12992	-0.0043408	-0.00889072	0.0300868
23	0.00167175	-0.00417246	-0.00980312
4990	0.000211626	-0.00644718	-0.0144057
352	0.000586975	-0.00413164	0.0270366
10585	0.000838094	-0.00232849	0.0350696
5259	-0.00600672	0.0672971	0.0098582
5694	0.00156399	-0.00884464	-0.0133928
5458	0.00031493	-0.0135761	0.0159082
5890	0.00110733	-0.00320341	-0.00687114
8357	0.00114224	-0.00164384	-0.0108037
6169	0.00111895	-0.00219177	-0.00389323
6058	0.00101983	0.000113202	-0.0054763
13267	0.00129961	-0.00908033	-0.00364208
11012	0.000480238	-0.00281496	-0.00814915
915	-0.00146569	-0.00468468	-0.0111012
11486	0.000651285	-0.000750568	-0.0090825
12791	-0.00162981	-0.000319039	0.00446706
5639	0.000795998	-0.00663209	0.00773517
4895	0.00146359	-0.00503254	-0.0144036
12884	0.00101699	-0.0054507	-0.0164634
9357	0.00114885	-0.00522895	-0.00518085
9212	0.000528532	-0.00530336	-0.00459173
11186	0.00114765	0.000198446	-0.00196625
12905	0.000236599	-0.002436	-0.00667812
11019	-0.000323171	0.0102969	-0.00157376
10751	0.000945567	-0.0135174	0.0145623
11362	0.00171813	-0.0154328	0.0223753
972	0.000113435	-0.00276017	0.00529204
5651	-0.00014831	-0.000454893	-0.0077752
8251	-0.0061396	0.0686384	0.0102607
11615	-0.00658211	0.0693856	0.0126373
8823	0.00118647	-0.0100156	0.0326409
8905	-0.0107242	0.0309813	-0.00631219
13132	0.00142921	-0.0166823	0.0248178
10672	-0.00384429	0.0554936	0.00153516
971	0.000448636	0.00206934	-0.0133351
12945	0.00122326	-0.00273132	0.00251813
13035	0.000921418	-0.00225616	-0.0105329
10689	0.0013085	-0.0121629	-0.0161043
806	0.00109729	-0.00577134	0.0400134
12770	0.00150436	-0.00711315	-0.020104
11146	0.00116566	-0.00640601	0.0135886
10804	0.00122354	0.00377813	-0.0142368
8262	-0.00139448	0.0216047	-0.00756966
12798	0.00151852	-0.00172254	-0.0183327
10994	0.00130485	-0.00354875	-0.00546383
8906	0.000684824	0.000465508	-0.00431715
968	0.000795262	0.00211623	-0.0102547
5696	0.000626349	-0.0137895	0.0560327
11260	0.00130743	-0.0013478	-0.0167668
6203	0.000340298	0.00362378	-0.0107264
13264	0.00152868	-0.00521414	-0.0094931
11515	0.00136697	-0.00351393	0.0162576
11635	0.000919818	-0.00661258	0.0261392
11144	0.00112332	-0.00442338	-0.0116131
10914	0.00101691	-0.00476472	-0.0144386
10643	0.000704713	-0.00662391	0.025112
11094	-0.000999783	0.0166474	-0.0134944
8499	0.000900925	0.000752285	0.0136692
5411	0.000742546	-0.00683817	-0.019562
8839	-0.00193118	0.0161301	0.0124491
13027	-0.00531246	0.00117769	-0.0126044
12467	9.67582e-05	0.00320073	-0.014986
10522	0.00150172	-0.0149553	0.0219065
5553	0.000980664	-0.00694698	0.00125537
12899	0.000584208	-0.00795737	-0.0104389
3683	0.000521221	-0.0041184	0.0191463
12525	0.00105746	-0.000821224	0.000372576
1027	0.000620737	0.00231066	-0.00788646
5856	0.0011671	-0.0029986	-0.0133107
864	0.00100966	-0.00483275	-0.0168469
5344	0.00158691	-0.0151692	0.0430935
8756	-0.00506912	0.0640668	0.00734319
11099	0.00150058	-0.0112359	0.0248278
8657	0.00129872	-0.00496642	-0.0153507
5626	0.00101043	0.000682161	-0.0180835
10972	0.00102305	-0.00151679	-0.00475916
10772	0.00108323	-0.00447055	-0.00572361
8707	0.00120448	-0.00605215	-0.00433304
10502	0.000712635	-0.000519715	-0.0131929
61	0.000415721	-0.00508484	-0.0138708
5821	0.00124351	-0.00371475	-0.00306946
120	0.00168224	-0.0101346	0.0301616
10805	-0.00275523	0.0378562	0.00040399
13449	-0.000959214	-0.00390154	-0.00575319
13493	0.000858451	-0.000727966	-0.00246031
333	0.000887937	-0.010957	0.0274405
5093	0.00103183	0.00247571	-0.0115326
10359	0.000964554	-0.00470079	-0.00541975
940	0.00124425	-0.00235639	-0.00224835
10487	0.000895533	-0.0101391	-0.00109363
11375	-0.000847032	-0.000377443	-0.00766302
10471	0.000762424	-0.00124895	0.0125753
13154	0.000959028	-0.00479898	-0.0163841
7092	0.000773299	-0.0127949	0.0333688
11489	0.00145798	-0.00850674	-0.00695926
283	0.000470549	-0.00710979	0.0215025
12788	0.000745457	0.00119189	0.00587995
10770	0.00122575	-0.00153912	-0.00892403
8649	0.000795248	-0.00156795	-0.00467282
5549	0.000245131	-0.00543051	0.00872506
4935	0.00156052	-0.00427725	-0.00262462
12830	0.00128227	-0.001316	-0.00202772
5837	0.00046822	0.000914645	0.00499331
11477	0.00108294	0.000177742	-0.0089797
11588	0.000764489	-0.000223335	-0.00469163
8257	0.00139207	-0.00554608	-0.00789011
5838	0.00136834	-0.0115909	0.0349422
10633	0.00087612	-0.00522186	-0.0182755
13195	-0.000628469	0.0036526	-0.012064
5917	0.00133963	-0.00509599	-0.012065
914	0.00130643	-0.0120427	-0.012359
11200	0.000713716	-0.00408018	-0.00153336
10583	0.00104193	-0.00616461	-0.00406818
10858	0.000881161	-0.00082781	-0.0147476
13391	0.000880178	-0.00270142	-0.0100926
11657	-0.00194863	-0.00806972	-0.00983658
12801	-0.000157595	0.00544529	-0.000846608
11305	0.0011007	-0.00419437	-0.00673576
5205	0.00120063	-0.00748124	-0.00852593
8240	0.00153459	-0.00623751	-0.00876365
8889	0.000412218	0.00900381	0.000285266
11590	-0.00526556	0.0610768	0.00929356
8869	0.00099761	-0.00670564	-0.00980999
8411	0.0010748	9.77321e-05	-0.00768346
11353	0.00113139	-0.00824117	-0.00689377
10909	0.000992576	-0.00392019	-0.0124898
11502	-0.00216746	0.00890085	-0.00660063
173	0.00110703	-0.00402664	-0.0141114
8825	-0.00159776	0.0175564	0.00132472
5195	0.0013224	-0.00504755	-0.0165529
446	0.000471165	-0.0037099	-0.0126169
10850	-0.00117433	-0.00605831	-0.00645114
4945	0.000608039	0.00047619	-0.0100289
8847	0.00156877	-0.0109341	0.0163612
12553	0.00118492	-0.00425112	-0.0122682
5787	0.0011005	-0.00162418	-0.0141609
12906	0.00185134	-0.0099069	0.0208366
865	-0.00166228	-0.00346694	0.0117971
5790	0.000825238	-0.00860196	0.0296715
13250	0.000967498	-0.00914897	0.029532
13228	0.00158436	-0.00458934	-0.00297087
13287	0.0014945	-0.00568829	-0.0166201
10543	0.00170936	-0.0164139	-0.00198546
229	0.00179659	-0.0065189	-0.0159885
11637	0.00134131	-0.0054018	-0.0109754
403	0.00151548	-0.00986212	-0.00219942
5258	0.000293853	-0.00377867	0.00414706
8908	0.00138622	-0.0084077	0.0139369
10937	0.000686584	-0.00709358	0.00535334
5526	0.00113739	-0.00785341	-0.0025613
9055	0.000602215	-0.00348089	0.0099886
310	0.00149946	-0.00684517	-0.00842805
12855	0.00112787	-0.00506059	-0.0118892
5551	0.00132632	-0.0043512	-0.00603809
8371	-0.00457685	0.0326462	0.0408037
5562	0.00120105	-0.0119393	0.00834587
11462	0.00168533	-0.00655159	-0.0122559
9213	-0.00110329	-0.0103484	0.0352669
5800	0.000602406	0.00115296	0.0187294
9361	0.00181104	-0.00676313	0.000355424
10680	0.00104806	-0.0017235	-0.0180616
12995	-0.000974722	-0.00964356	0.0384612
852	0.00142628	-0.00417057	-0.0123185
11059	0.00103295	-0.0127482	0.032336
13281	0.000718035	6.09496e-05	-0.00287785
10894	0.000407647	-0.00786576	0.028864
958	0.00129145	-0.0129553	0.0193784
5630	0.000752414	0.000397516	-0.0066156
5015	0.000749087	-0.00877616	-0.0128758
11293	0.000999889	0.00204543	-0.00451953
13462	0.00147247	-0.00366825	-0.0145339
5646	-0.00104062	-0.00463344	-0.0195598
406	0.000809469	0.00160287	-0.00538163
10329	0.00121126	-0.00993698	0.0284034
791	0.00077326	-0.00146237	-0.00529654
411	0.000888983	-0.00202886	-0.00726333
6094	0.00113276	-0.00595791	-0.00708118
5897	0.000995323	-0.00583567	-0.00632653
13189	0.000787702	-0.00495224	-0.00108565
10740	-0.00690219	0.0774749	0.00775713
11383	-0.00134235	-0.00593363	0.00103909
12892	0.00151631	-0.00970159	-0.00889882
72	0.000421362	0.00366678	-0.00632605
8641	-0.00624231	0.0426712	0.00946848
5748	0.000974132	-0.0120994	0.025997
5865	-0.00626245	-0.000235997	-0.00533201
13439	0.000432875	-0.00988367	0.0325133
5427	0.000908342	-0.00355388	0.00253303
9096	0.00121397	-0.00323967	-0.00016119
13103	0.00135951	-0.00815248	0.00350226
247	0.00166705	-0.00849412	-0.0191544
11594	0.00150094	-0.00251812	-0.00630888
11237	0.00107135	-0.00393722	-0.0078651
10476	-0.00458595	0.0122618	-0.0125681
10720	0.0017735	-0.0108507	-0.0132738
820	0.00092582	0.000677189	-0.0130729
11132	0.000498183	0.000748213	-0.00164073
4993	0.00110254	-0.00262206	-0.0111125
5909	0.000337549	0.0016808	-0.0102055
11639	0.000997027	-0.0126185	0.0304149
11154	0.00034612	0.0105846	-0.00848359
10750	0.000945012	-0.00708842	0.0229961
964	0.00152756	-0.00661279	-0.00388735
10652	0.00120197	-0.0131417	0.0265844
10736	0.000806706	-0.00482652	-0.0108601
296	-9.98937e-05	-0.00698633	-0.0136191
13150	-0.00414759	0.0387527	0.00102674
11258	0.00149201	-0.00983917	-0.00671475
10363	0.00133224	-0.00829907	-0.0142524
13232	-0.00158494	0.0186616	-0.0149521
11163	-0.000732197	0.0113505	-0.0073846
4985	0.0012676	-0.00748617	-0.0085632
5177	0.00057518	0.000153958	-0.0130054
11674	0.000738058	-0.00288255	-0.00948991
12551	-2.2186e-05	0.00854227	-0.0106431
10732	0.00125887	-0.00357597	-0.00523221
13417	0.000716941	-0.00109345	0.000402269
6147	0.00142371	-0.00907455	0.00883342
10617	0.00185595	-0.00745398	-0.0147037
11433	0.000605986	-0.00171049	-0.0143963
5508	0.000849012	-0.002131	-0.00940342
8623	0.00180802	-0.012906	0.0293064
1019	0.00185201	-0.0100137	-0.0124197
13299	-0.00174425	0.00258967	-0.0112929
13425	0.00111587	-0.00411083	-0.00775774
12996	0.000831403	-0.000663728	0.00056364
6080	0.000850503	-0.00529732	0.0070486
12779	0.000434967	-0.0089957	-0.0125487
9012	0.00103131	-0.00886572	0.0226881
6171	0.00135998	-0.0113954	0.0110419
10840	-0.000642729	0.0178636	-0.0103137
5395	0.00180959	-0.00769417	-0.0053398
5289	0.000647815	0.00389944	-0.00597704
11070	0.0015173	-0.00762601	-0.00970499
11521	0.00160397	-0.00848955	-0.00307637
8716	0.00115292	-0.000103403	-0.0100173
12853	0.000984074	-0.00569276	-0.00386336
5561	0.00124276	-0.00455853	0.00238343
10549	0.00140507	-0.0134067	0.0137191
12936	0.000836183	0.000381767	-0.016196
12813	0.000843201	0.00327415	0.00285458
11372	0.00161406	-0.0119805	0.0168579
10844	0.00135475	-0.00957918	-0.0139443
11295	0.00158597	-0.00887845	-0.0166572
12468	0.000627149	-0.00480949	0.03495
575	0.000687356	-7.63925e-05	-0.00993478
5154	0.00149157	-0.0146275	0.0256929
13432	0.000985523	-0.0054918	-0.0131151
5536	4.55576e-05	0.00859266	-0.00927658
5599	0.00144378	-0.0129143	0.00275334
10674	-0.000981862	-0.00391364	-0.00308012
12466	0.00144048	-0.00379221	-0.0123351
10754	0.00138239	-0.0059711	-0.0101759
5844	0.00069534	0.000275404	-0.00887761
12460	-0.00274653	0.0184057	-0.0102232
9215	0.000633969	-0.00534812	0.000277793
5203	0.000930414	-0.00230994	-0.00553947
4885	0.00154201	-0.00942291	-0.00502899
8646	-0.00171302	0.0175254	0.0473768
4984	0.00108304	-0.0018046	-0.0145469
12764	0.0013326	-0.0185804	0.0707369
11581	-0.000327732	-0.00363415	-0.0178302
6152	0.000894324	0.000320879	-0.00120568
4988	0.00155929	-0.00501943	-0.0100609
8417	0.000847675	-0.00674579	0.00868565
8726	0.00155694	-0.0139967	0.0292006
13447	0.000843133	-0.00521413	-0.0193299
158	-0.0049982	0.0666106	0.0161008
13193	0.0014395	-0.00655347	-0.00324696
5346	0.000384846	-0.00496492	-0.00320762
13202	0.00145551	-0.00571011	-0.0134539
8574	-0.00439052	0.0444186	-0.00185651
8849	-0.000338204	0.00282285	-0.00459966
747	0.00111862	-0.00518973	-0.00422401
5614	-0.00535479	0.070448	0.00714321
12756	0.00112008	-0.00586589	-0.000721977
6121	0.00142356	-0.00471238	-0.0120027
10342	0.000466232	0.00234328	-0.00425695
6200	0.000947503	-0.00637716	0.0291123
11083	-2.78994e-05	-0.0019625	0.0188948
8566	0.00126194	-0.0108865	-0.0176869
5742	0.000546647	-0.00108622	-0.00351435
10703	0.00156299	-0.00555817	0.0139456
11391	0.00150467	-0.0112598	-0.0159183
86	-9.79139e-06	0.00615661	-0.00635408
1013	0.000289846	-0.00448383	0.0281351
4957	0.00114607	-0.012014	0.028775
11608	-0.00293524	-0.000641684	-0.00811994
8310	-0.00466285	0.0386399	-0.00286627
10406	-0.00155061	-0.0044985	0.00248526
5620	0.000895569	-0.005525	-0.00870369
10715	0.0012442	-0.000583191	-0.0105203
13309	0.00051572	-0.0169338	0.0615768
13314	0.00163322	-0.00793822	-0.0213576
8605	0.00130999	-0.00116125	-0.00181371
11640	0.00106305	-0.00111003	-0.0112402
12564	0.000737818	-0.00485039	0.00576197
10932	0.000813576	0.00135245	-0.011403
10839	0.00115863	-0.00137904	-0.00451146
337	0.000397236	-0.00643121	-0.0111559
11311	0.000458781	0.00870032	-0.00139729
13402	-0.00601284	0.0652247	0.0144816
8728	0.000756519	-0.00273707	-0.000706907
10657	-0.000183933	-0.00280786	-0.00312347
5000	0.00126317	-0.0130669	0.0454486
8409	0.00134952	-0.00179307	-0.0122913
10985	0.00110246	-0.00769255	-0.00291088
11281	0.00110571	-0.000611558	-0.0101266
13489	-0.000776984	0.00756065	-0.0112783
11259	0.00106901	-0.00472275	0.00104557
10523	0.00110216	-0.00628484	0.00378911
9043	0.0012622	0.00106345	-0.0105704
11195	0.000283019	-0.00221158	0.00340295
6229	-0.00603754	0.0656485	0.0162145
5461	0.00085212	-2.48093e-05	-0.00539055
5215	0.00117551	-0.00405106	-0.00383422
12856	0.000807671	-0.0060967	-0.0131902
10634	0.0012566	-0.00102201	-0.00812043
12981	0.000878918	-0.00926583	0.0144624
8535	0.00149737	-0.00864786	0.0158088
5857	0.000713641	-0.00216892	-0.00958273
8784	0.000746608	-0.00386961	-0.00458364
6209	0.000897021	0.000620457	-0.00344505
238	0.00176266	-0.000192572	-0.0136236
13161	0.000940618	-0.00353739	-0.00851974
10333	0.000663606	-0.00519362	-0.00786284
250	0.00201054	-0.020906	0.0235684
5187	0.00200925	-0.0115989	0.00365095
5505	0.00133441	-0.00744218	0.0135827
13224	-0.00177214	-0.00362729	-0.0136615
13268	0.00134229	-0.0101941	0.0214458
6232	-0.00552657	0.0624474	0.0246918
1018	0.000914298	-0.000891176	-0.00117225
5670	0.00107476	-0.00357721	-0.0186988
863	0.000283075	-0.00334103	0.0284146
12851	5.46915e-06	-0.00266457	0.000319455
5648	0.00106861	-0.00618895	-0.0139543
9217	0.00115413	-0.00486873	-0.0201581
11360	0.000440773	-0.00272191	-0.0140995
5447	0.00143354	-0.0052661	-0.0168812
8755	0.00060649	-0.0074409	0.0240436
11669	0.00115914	-0.0135419	0.0205523
12463	0.000894341	-0.0008587	0.00255174
6235	-0.00586231	0.0670764	0.00556721
5550	0.0016388	-0.0110281	-0.00392617
13236	0.000605841	-0.000783689	-0.00496339
11382	0.00113207	0.00574008	-0.0059806
9066	0.00127324	-0.00484482	-0.0111096
8822	0.00102941	-0.00132019	-0.00220685
11522	0.000497575	0.00549924	-0.00360408
8461	0.00137933	-0.00455286	0.0121194
10379	0.00141047	-0.00702862	-0.0110049
3794	7.55312e-05	-0.000976062	-0.00689918
13066	0.00110421	0.00100778	-0.0170662
11071	0.00115179	-0.012115	0.0302783
9032	0.00112917	-0.00454558	-0.00214221
11493	0.000548742	-0.00932656	0.0326419
13215	0.000946311	0.00225023	-0.00787101
8602	0.00130126	-0.00163949	-0.0048573
8569	0.000528038	0.00300961	-0.00855833
11089	0.00145773	-0.00758333	0.0227266
5407	-0.00426566	0.0453608	-0.00214433
4947	0.000795737	-0.00515119	-0.00293179
4932	0.000870517	-0.000677297	-0.0163576
5765	0.00131371	-0.00269502	-0.0116411
10314	0.000850206	-0.00523191	-0.0133061
11596	0.00126653	-0.00902988	0.0240074
363	0.000926605	-0.00485299	-0.0210149
12999	-0.00278573	0.0368699	-0.00401964
11234	0.00156396	-0.00577386	0.0116693
10811	0.000829043	-0.00340361	-0.00864327
5642	0.00122957	-0.00350072	-0.00149824
11534	0.00093446	0.000235708	-0.00715596
12794	0.000976891	-0.0114013	0.0197564
12891	0.000861285	7.43515e-05	-0.0126004
12944	-0.00421294	0.0370988	0.00137958
13457	0.000159207	-0.00606563	-0.00151691
12846	0.00118994	-0.00635774	-0.00629735
8356	-7.52518e-05	0.0043024	-0.00959984
11013	0.00140994	-0.00770017	0.00207512
13020	0.00113758	-0.00792043	-6.63777e-06
5812	0.000832429	-0.000724227	-0.00853495
297	0.00133008	-0.00626598	-0.00490549
290	0.000752413	0.00089456	-0.0126064
8445	-0.00437769	0.0401541	0.00502235
215	0.000946037	-0.003082	0.0048875
5052	0.000365877	-0.00340168	0.0318943
10390	0.00119687	-0.0106177	-0.0118759
11215	0.00143373	-0.000521865	-0.018539
500	-0.000196346	-0.00900469	0.027936
13285	0.000507788	-0.00722589	0.0334827
8558	0.00108036	-0.00347292	-0.0085414
841	0.000843305	0.00295869	-0.00762256
5891	-0.00214458	0.00425029	-0.00335615
9046	-0.00547161	0.0692176	0.0120338
3693	0.00048456	-0.00197556	-0.0190807
12844	0.00115923	-0.0104221	0.0438785
5498	0.00125405	-0.00545258	-0.0189824
12874	0.000974583	-0.000200357	-0.0102536
9354	0.000206603	-0.00823355	-0.00879938
184	-3.00955e-05	-0.00150134	0.0018085
10817	0.000335889	0.00908872	-0.000488853
13059	0.00130975	-0.00974357	0.0200958
9359	0.000651367	-0.0054835	-0.0188319
8227	-0.00786985	0.0669891	0.00491841
8532	0.000179259	0.000116537	0.0103617
13069	0.00112175	-0.00235777	-0.00972849
8358	0.00127044	-0.0109583	0.011605
794	0.00134524	-0.0111417	0.0265654
5671	0.0014832	-0.00605899	-0.0175191
11405	-0.00546739	0.0654136	-0.0044627
36	-0.00591738	0.0651666	0.00778691
11530	-0.00419724	0.00181377	-0.0100311
10503	0.000203972	0.00663973	-0.00172933
5324	0.000683241	-0.00432293	0.0101289
208	0.00161408	-0.00519247	-0.00881618
5402	0.00162688	-0.0112215	-0.0154847
11412	-0.00610475	0.0680101	0.00555991
279	-0.00012107	-0.00261286	-0.0132364
11182	0.00133966	-0.00886151	-0.0040539
13073	0.000795441	0.00179437	-0.00965894
849	0.00103014	-0.00945456	0.0217801
13390	-0.00508157	0.0646622	0.0167152
6057	0.00118857	-0.00322925	-0.00628654
11402	0.0012341	-0.0012866	-0.011893
10944	0.00145948	-0.00661169	-0.00834124
253	-7.42636e-05	-0.00475212	0.0285466
911	0.00154282	-0.00931223	0.0200064
8443	0.00125628	-0.00396702	-0.0149489
138	0.00107865	0.00150511	-0.00613483
5085	0.00156873	-0.00176604	-0.0128379
11157	0.00200944	-0.0119925	0.0122378
10613	0.00178785	-0.00972675	-0.0150111
9042	0.000877864	-0.00543698	0.0391211
892	0.00047243	-0.00383753	-0.0115521
5381	0.000169096	0.0057817	-0.0103095
11264	0.000349053	0.00479938	-0.0100217
5827	0.00144754	-0.00286945	-0.00998026
5245	0.00123407	0.000263579	-0.00395456
5625	0.000649093	-0.00597385	0.00675821
11199	0.0011672	-0.00484173	-0.0166835
5895	0.000826977	-0.00186651	-0.00213865
11011	-0.00125739	0.0214701	0.00697944
10443	0.00104952	-0.00253385	-0.0126102
5223	0.00134136	-0.00388896	-0.0152629
8431	0.00108317	-0.00344475	-0.0134031
12957	0.000504627	0.00158164	-0.000621748
10367	0.000891588	-0.000600624	-0.00644929
11418	0.000179786	-0.00146991	-0.012636
12497	-0.000492923	0.00715558	-0.0141496
207	0.00136794	-0.00519585	-0.0118332
119	0.0011065	-0.00357771	-0.00554706
12938	0.00092662	-0.00248566	-0.00416955
5535	-0.00088297	0.0168092	-0.00723035
13002	0.000778385	-0.0115349	0.0270408
5184	0.00104653	-0.00273296	0.00729145
13218	0.00131373	-0.011538	0.0181359
10747	0.00147084	-0.0136811	0.0376085
8369	0.00151092	-0.0109217	0.0363525
11614	0.000875123	-0.00432312	-0.0105706
13328	0.00136833	-0.0118364	-0.0105966
8773	0.00104028	-0.0119829	0.0350471
10964	0.000579512	-0.00652883	0.0330714
13233	-4.88881e-05	-0.00862578	0.0276881
5791	0.000637986	-0.00447828	-0.0119934
8845	0.000278309	-0.00977782	0.0323679
817	0.000809374	-0.00266332	-0.0055931
5796	-0.00155839	-0.00858095	0.0141963
6066	0.000547821	0.000842319	-0.0116217
12787	0.00100164	-0.00528523	-0.00693702
8327	0.000779278	0.00118122	-0.000888039
13054	-0.00483543	-0.00293332	-0.000288805
11578	0.000790252	-0.00420089	-0.0115798
5162	0.000418607	-0.00131706	-0.0128998
10996	0.0010393	-0.00607058	0.00375665
11193	-0.00285804	0.0312127	0.0101497
11090	0.001341	-0.0118025	0.0185297
8614	0.00173737	-0.0106962	-0.00521198
8575	0.00139615	-0.00393316	-0.00010051
11192	0.000944894	-0.00248429	-0.0165151
8635	-0.000119936	-0.00117601	0.0260453
13097	0.000955478	-0.00862424	0.029374
5238	-0.000711807	-0.0106272	0.0375551
171	0.000799497	-0.00509183	0.0261933
13335	0.00147416	-0.000437178	-0.00966177
11643	0.000853511	-0.00463692	-0.0068619
10614	0.00115005	-0.010412	0.00197124
8778	0.000833234	-0.00154146	-0.00470414
13168	0.00158578	-0.0194412	0.0326779
5761	0.00149083	-0.0051947	-0.013938
379	-0.00274367	-0.000239904	-0.00462213
10317	-0.00143823	-0.00658459	-0.00569731
220	0.000925482	-0.00497123	-0.0139565
11015	0.00074077	-0.00628584	0.0196291
12532	0.000925876	-0.00365495	-0.0151324
13107	0.000647589	-0.00504015	-0.00902257
5832	0.000302693	-0.0064707	0.00760074
9054	0.00110261	-0.00146286	-0.00277818
1015	0.000978706	-0.00845021	-0.00856276
10637	0.00132767	-0.0128269	0.0392516
301	0.00105072	-0.00306866	-0.00564373
11450	0.000738632	0.00406476	-0.0142947
8359	0.000593578	0.0021246	-0.00588257
5874	0.00027276	0.00180162	-0.0120387
12503	0.00142522	-0.00650849	-0.0159455
13019	0.00137609	-0.0040343	0.00455491
8462	0.000443693	-0.00657899	0.0547356
13212	0.000461985	0.0060626	-0.0102193
10787	0.00182764	-0.00929994	-0.0163992
6088	0.00151367	-0.00660809	-0.0113967
11034	0.00123438	-0.00299039	-0.00868552
10343	0.00130669	-0.0122308	0.0299128
772	-0.00021175	-0.00404027	-0.00851423
13262	0.000320734	-0.00430185	-0.0105858
11541	0.000713178	0.00279832	-0.00838471
459	0.000973065	-0.000134007	-0.0153558
5425	0.000508072	0.000535936	-0.00727607
11023	0.000365052	0.00705973	-0.00339425
5450	0.00157957	-0.0122529	-0.010111
11093	-0.000266914	0.00780988	0.0359241
11081	0.00135699	-0.0106633	-0.0040682
11223	0.0016473	-0.00467869	-0.0130959
13061	0.000141943	-0.00386584	-0.00682887
8673	0.000361074	0.00112287	0.00957545
294	-0.00193197	-0.00143329	-0.00264649
75	0.000511713	-0.00679457	-0.0142312
8441	0.000257517	-0.00283504	0.0254491
11265	0.000323604	0.00833702	-0.00573928
10762	0.00186291	-0.0126476	-0.018785
12904	0.00134278	-0.00832617	-0.0097105
11351	0.000605334	-0.00932075	0.0334735
6064	0.00163383	-0.00482171	-0.0104757
4965	0.00112145	-0.00515826	-0.00970316
219	0.00126354	-0.0177324	0.0528482
5049	0.00115207	-0.00202488	-0.00733459
8753	-0.0015294	0.0156816	-0.0152711
5348	0.000772725	-0.00770241	0.0262463
6055	-0.00661646	0.0694677	0.0143786
11417	0.00134364	-0.0111366	0.0292817
11115	-0.0135869	0.0102329	0.00198473
10871	0.00108801	-0.00102972	-0.00841897
565	0.000283552	-0.00166187	-0.0104701
11140	0.00155034	-0.014062	0.00712571
11232	-0.000928325	0.0111396	0.00260485
11221	0.00107025	-0.00170171	-0.00621187
12481	0.0014071	-0.00806992	0.0301935
4908	0.00133917	-0.00620221	-0.00984258
11479	0.00127251	-0.00563405	-0.00443541
12896	0.00125122	-0.00357215	-0.010596
6225	-0.00580274	0.0709332	0.0139403
10404	0.000635915	0.00418689	-0.00933761
12958	0.00123213	-0.00329851	-0.0132854
8733	-0.00470022	0.0629614	0.00394869
8703	-0.00166921	0.0192291	-0.0053264
7	0.00126801	-0.00479063	-0.00679138
4912	0.00151657	-0.00970241	0.0172135
11575	0.00141452	-0.00406332	0.000305923
5271	0.000901529	-0.00662356	-0.00463531
8783	-1.58972e-05	0.00422093	-0.00485514
10554	0.00107675	-0.00409575	-0.0162186
6059	-0.00295428	0.00822486	0.0382618
10877	0.000428274	-0.00199948	-0.00173637
11250	0.0016968	-0.00995302	-0.0017928
121	0.00162497	-0.0102159	0.0202092
13098	-0.00216132	0.000754802	0.00208321
8379	0.00109843	-0.0027228	-0.00528194
4989	0.00140549	-0.00449248	-0.0163256
273	0.000926452	-0.0098945	0.0431437
10393	0.00119787	-0.00215181	-0.0052369
10377	-1.53959e-05	0.0143206	0.000842299
6174	0.00150664	-0.00864891	-0.0101569
12557	-0.00293776	0.0345592	0.00468865
12825	0.000548321	-0.00293169	-0.000253278
8421	0.00130182	-0.00284171	-0.0095653
13456	0.00156157	-0.00812016	-0.0180866
114	0.00137035	-0.00941777	0.0114289
8326	0.00150171	-0.0066213	-0.0143711
11220	0.00115244	0.00279401	-0.00412498
5499	0.000257077	-0.00481153	0.0324195
5863	0.00073871	-0.00945042	-0.0122302
11316	0.000564132	-0.00641249	-0.00747782
451	0.00080361	-0.0029797	0.00224282
5915	0.00057005	-0.000528549	-0.00599082
8622	0.000968227	-0.000612645	-0.00997133
11354	0.000659309	-0.00419848	0.0123685
11631	0.000401469	-0.00122564	-0.0101736
10966	0.000559974	0.000130871	-0.0129915
12805	-0.000103314	-0.00263664	-0.0129803
8887	0.0011555	-0.00604046	-0.00558012
8416	-0.00175041	-0.00147739	-0.00813583
11116	0.000405225	-0.00689404	0.0252299
6161	0.00184196	-0.00578466	-0.0141511
944	0.000866052	0.000113601	-0.0123062
5674	0.000787784	-0.0106761	0.0154112
5131	0.000972266	-0.000609847	-0.0107536
34	0.000885123	-0.00254041	-0.00423598
5876	0.000870875	-0.00553314	-0.0118231
10848	-0.000129278	0.00438006	-0.00653094
11022	0.00144431	-0.0175033	0.0220677
13090	0.000762	-0.008849	-0.00391508
260	0.00172063	-0.0131997	0.0238262
11451	0.00165204	-0.00234967	-0.0109515
13389	6.66491e-05	0.000170074	-0.00971455
8438	0.000779552	-0.00261752	0.0251935
8459	0.000928286	-0.00113815	-0.0130904
13330	0.00106796	-0.00313602	-0.015601
12760	0.00159709	0.00108669	-0.0080798
13006	-0.000133123	-0.00417511	-0.0161512
8676	0.00106308	-0.00358121	-0.00878838
6073	0.00153975	-0.00528776	-0.0185456
10929	0.0014561	-0.0117126	-0.0139414
13342	0.00124401	-0.00189465	-0.00958871
8633	0.00101219	0.0012628	-0.00374078
60	0.000997097	-0.00614745	0.0131459
10861	0.00147429	-0.00535986	-0.00259457
12878	0.000719201	-0.00323732	0.019443
10578	-0.0018648	-0.00378947	0.0370488
26	0.000546367	0.000641084	-0.00755608
11189	0.00101403	-0.00299505	-0.0115982
879	0.00085679	-0.00547092	-0.001888
5728	0.000882124	-0.00202538	-0.00339079
11121	-0.000341884	0.00200533	0.000353705
11494	0.000986288	-0.00619158	-0.0174248
74	0.00112003	0.00311102	-0.0052104
5136	0.00142318	-0.0107264	0.0297247
11106	0.00133515	-0.0058146	-0.00979595
8325	0.00106966	-0.00778437	0.0317207
8340	0.00116253	-0.00316927	-0.0145795
8408	0.000903659	-0.00268297	0.00319075
5924	0.00109293	-0.0110777	0.0235374
3696	-0.000841517	-0.00130236	0.0284153
5270	0.00119675	-0.00115098	-0.00379468
5885	0.000736008	-0.00438276	0.00510792
950	0.00131568	-0.00487113	-0.0026623
934	0.00092825	-0.00605487	0.00479216
5368	0.000938483	-0.00529563	-0.00188325
9356	-0.00299392	0.000301714	-0.0138783
12505	0.0011061	-0.00446823	-0.00884445
8751	0.00128808	-0.00175051	-0.00389616
5772	0.000939703	-0.00317766	-0.00549267
11644	-0.00179655	0.0188544	-0.00493735
10491	0.00102158	-0.0116258	0.0495467
13422	0.00066968	-0.00794451	0.0390754
4950	0.00199273	-0.0122109	-0.00513391
11051	0.00162191	-0.00537736	0.000399959
13038	-0.00650955	0.0692791	0.00996373
5815	3.40472e-05	-0.00262223	-0.00455054
6149	0.00183032	-0.00255839	0.000349074
10759	0.00147867	-0.00933797	-0.00659655
10851	0.0015486	-0.00629098	-0.00752486
4958	0.00124195	-0.00316642	0.0124445
11302	0.00162329	-0.00838462	-0.0156996
10601	0.00053667	0.00632528	-0.00496592
5778	0.000621894	0.00298501	-0.0142864
10905	0.000820958	0.0045649	-0.00293251
8747	-0.00352605	0.00268609	-0.0141405
4922	0.00140321	-0.00939528	-0.00858802
905	-0.00123882	0.00252625	-0.0084288
372	0.000406858	-0.00120921	-0.0151553
5638	-0.0019304	0.0113971	-0.0119706
11010	-0.000819854	0.00131665	-0.010723
13064	0.00120199	-0.00241302	-0.000421663
10320	-0.00795905	0.0207491	-0.00541202
9068	0.000251682	0.00400544	-0.0068685
63	0.000920671	-0.00202608	-0.00117439
8729	-0.00239949	0.0159371	-0.00665391
5727	0.00131271	-0.010558	0.0232
10450	0.000992762	-0.00537947	-0.0140236
8591	-0.000468811	0.00310031	-0.00991629
8436	-0.00227357	0.0350658	-0.00104557
11252	-0.00259512	0.0244829	0.00170658
8693	0.000507484	0.00530738	-0.0100628
400	0.00132251	-0.0162361	0.0510003
13164	0.000835232	-0.00725881	-0.00369772
5659	0.000605189	-0.00448897	-0.00718646
13379	0.000427855	-0.0102606	0.0470751
13351	0.00108162	-0.00233658	-0.0089488
5582	-0.000193017	0.0120985	0.00289781
5678	0.00127976	-9.12027e-05	-0.00177074
9044	0.000804252	0.00209173	-0.0121972
11659	0.000820277	-0.00436635	-0.0165236
11337	-0.00105402	0.00940894	0.00496961
11536	0.00101809	-0.00685367	-0.00321161
8844	0.000957275	0.00313072	-0.00485028
8398	0.00075507	-0.0060079	0.00364053
11597	0.00158171	-0.00453687	-0.00978261
398	0.0013316	-0.0091545	-0.0114671
10766	0.00049965	0.000577429	-0.00716009
13296	-0.00253573	0.0218092	-0.00396104
79	0.00142773	-0.00650618	-0.0157578
10765	-0.00164869	0.0209671	0.000330755
4899	0.00117204	-0.00476216	-0.0180435
10908	0.00117668	-0.0043999	-0.00893032
952	0.000552521	0.00446615	0.00450257
11139	-0.000774409	0.0144077	0.00945613
5089	0.000801094	-0.00683819	-0.0152226
46	0.000776478	-0.00354977	-0.00966086
11075	0.000637134	-0.00230462	-0.00978318
10941	0.00129749	0.00447632	-0.0130644
11185	0.00186073	-0.0101348	-0.0108807
5309	0.00076859	-0.00817112	0.0343409
13008	0.00094586	-0.010194	-0.00575284
9358	0.000581941	-0.00728308	-0.0105044
988	0.00159054	-0.010292	-0.0132453
8718	-0.000759032	0.0197189	-0.000251419
10976	0.00119742	-0.0079987	-0.00427349
9366	0.000413373	-0.00258506	0.000643675
5641	0.00144978	-0.00395582	-0.0030196
5462	0.000733137	-0.0140235	0.043247
12750	-0.00231073	0.0214638	-0.00561736
13276	0.00127432	-0.00632622	-0.0115399
10593	0.00120195	-0.00756965	0.018695
13170	-0.00222978	0.0213834	0.00203794
11057	-0.00463871	0.00140357	-0.0090621
10834	0.00142823	-0.00701214	-0.00487639
9006	-0.00227964	0.0320159	0.00270804
12852	0.000885285	0.00376311	-0.0139716
10681	0.000733691	0.000184707	-0.0126547
13280	-0.000110368	0.0129082	-0.00140584
12933	0.000698918	-0.00291096	-0.0111969
11210	0.00156423	-0.00698309	-0.0149717
70	0.00135495	-0.0115671	-0.0045124
5691	0.00126937	-0.00478718	-0.0149933
10438	0.000278991	-0.00550812	0.0332942
8791	0.00212793	-0.012312	-0.0121662
8573	0.0013212	-0.00293531	-0.00613981
5825	0.000861324	0.00205611	0.0057115
12916	-0.0039406	0.0354747	-0.00659459
10866	-8.57065e-05	-0.00529813	-0.01349
986	0.00106152	-0.0072825	-0.00464649
5584	0.00151656	-0.00420215	-0.00330576
5903	0.00122535	-0.00551309	-0.000810065
13155	0.00119819	-0.00284639	-0.00620787
11506	0.00100762	1.87577e-05	-0.00445866
11376	0.00168748	-0.00867441	-0.00884251
13295	0.000913699	0.000291173	-0.00942445
12829	0.00109648	-0.0125337	0.0373015
5896	0.000897829	-0.00368433	-0.0107177
3674	-0.000845219	-0.00659166	-0.014584
10928	0.000122216	-0.00218212	-0.00856451
11646	0.000836948	-0.00772954	-0.0212439
5853	0.000890215	-0.00282682	-0.00675068
10902	0.000698102	0.00320412	-0.00933161
10427	0.000295766	0.00580155	-0.00439596
10971	0.00137655	-0.00400685	-0.002233
13206	0.000908991	0.000613064	-0.00761489
8824	0.00160812	-0.00758625	-0.0156679
13333	-0.0055009	0.0700187	0.00612498
13453	0.000843126	0.00127436	-0.00945946
10324	0.00118781	-0.00151976	-0.00547415
5341	5.14147e-05	-0.000215759	-0.0122165
204	-6.63606e-05	-0.00852538	0.0172387
59	0.00116549	-0.00849682	-0.0137075
335	0.000879402	0.000111193	-0.0112768
10591	0.000929117	-0.00985193	0.0287697
8763	0.00196504	-0.00577585	-0.00498505
10783	-0.00152269	0.0148282	0.0143645
152	0.000410872	0.00174521	0.00383927
5423	0.000525212	0.00259895	-0.00553969
8714	0.000357023	0.00947285	-0.00973516
13099	0.000201497	0.00781537	0.000428925
10734	0.0012334	-0.0101419	0.033608
10505	0.000928162	-0.00158292	-0.0126356
8401	-0.00399197	0.0423033	0.00119438
13318	0.000415724	-0.0157464	0.0191697
5506	0.000882664	-0.00446737	0.00307858
11000	0.000945877	-0.00739563	-0.0127971
6113	0.00113354	-0.012301	-0.0156979
5109	0.00152044	-0.00706394	-0.015545
11078	0.00148913	-0.0023119	-0.0119406
10887	-0.000853908	0.0180268	-0.000510678
8592	0.00106322	-0.0115557	0.0362037
12966	0.000237576	0.000648669	0.00260645
5008	0.00132106	-0.00610553	-0.010849
11512	-0.0004517	-0.000797091	-0.00851558
479	0.00053037	-0.00376506	0.0029089
10392	-0.00361682	0.0358203	-0.00473895
11545	-0.00151797	0.0120805	0.0247785
11585	-0.00145972	-0.0056038	-0.0118379
13490	0.00108	-0.00670158	0.0313497
376	0.00142862	-0.00295979	-0.0100773
5387	0.00126158	-0.00678858	-0.0141147
5814	0.00114621	-0.00479225	0.00793051
13434	0.00107723	-0.00734078	-0.00734091
104	0.000932235	-0.00611682	-0.00901441
6154	0.00111683	-0.0056877	-0.0132541
5595	9.01422e-05	-0.00638265	-0.0184006
5740	0.000541746	-0.00139364	0.000419801
11664	0.00115769	-0.00404646	0.0358659
574	0.000975085	-0.00429664	0.0150715
8630	0.00111802	0.000538213	-0.0191941
672	0.00141958	-0.00319363	-0.013239
966	0.00106221	-0.000529501	-0.0052531
8757	-0.00470552	0.0647203	0.0104794
11301	-0.00240667	0.0355046	0.00375005
12870	0.00080169	-0.0149286	0.056014
6170	0.000429923	-0.000890102	-0.0172498
5693	0.00163977	-0.00959331	-0.0104987
237	0.00052788	-0.00142328	-0.00601157
11618	-0.00177734	-0.000674465	-0.00680965
6214	0.00191019	-0.00882455	-0.0106175
5217	0.00143831	-0.00705973	-0.0120656
5799	0.00118756	-0.00181701	-0.00634882
5314	0.00038765	-0.00338456	-0.0122802
6099	0.000825868	-0.00186549	0.00577208
10618	0.000954982	-0.00187475	-0.0126137
11014	0.000700955	-0.00974989	0.0334347
13171	0.000280246	-0.00386756	-0.00148547
8577	0.000857999	0.00255814	-0.00648283
10422	0.000805327	-0.0108082	0.0224586
11437	0.00094531	-0.00152229	-0.00529849
5828	0.00105202	-0.00391083	-0.00326069
13187	0.00107973	-0.0103284	0.0262242
5618	0.00115047	-0.000632438	-0.00921965
8554	0.000937886	0.00181003	-0.0104204
10608	-0.000577723	-0.00409169	-0.0175426
103	0.00150484	-0.00674055	-0.00989013
11058	0.00177182	-0.00580618	0.000562892
6168	0.00126431	-0.0167284	0.028201
10979	0.0011706	-0.00187119	-0.015962
11102	0.000932691	-0.00603131	5.11112e-05
8721	0.0017179	-0.00212842	-0.0138913
5839	0.00114337	-0.0029029	-0.00797863
12843	-0.000158783	-0.0033126	0.00871373
11222	0.00145641	-0.00998786	0.00414357
8660	0.000578434	0.0069543	-0.0131717
16	0.000934705	-0.0119678	0.0267774
984	0.00084254	-0.000991828	-0.0152614
13074	0.00114332	-0.0140511	0.0403145
12496	0.00181801	-0.0168672	0.0303185
13238	0.000781831	-0.00129818	-0.00871403
11030	0.00104407	-0.00455471	-0.0181144
8520	0.00147685	-0.0117457	-0.0147543
8606	0.00096984	-0.0075109	0.0285836
10934	0.00168674	-0.000295588	-0.00440862
8811	0.00123122	-0.00175005	-0.00826928
11283	-0.000952436	0.00880856	0.00581819
10447	0.00170725	-0.00831737	-0.0124448
11573	0.0014537	-0.00878516	0.00506861
8648	-0.00129487	0.0237093	-0.0110009
5001	0.000935799	-0.00928043	-0.00800966
8565	0.00146418	-0.00844767	-0.0153759
5050	0.00118385	-0.0116499	-0.00612075
369	0.00102177	0.000517228	-0.00633792
11547	0.000963943	-0.00583476	-0.00456518
13041	0.00107721	-0.00338196	-0.0166163
9362	-0.00258706	-0.00292206	-0.00438089
11056	0.00147625	-0.010504	0.00870018
78	0.000951955	-0.0058809	-0.0119228
13227	0.00102335	-0.00115815	-0.00269581
8509	-0.000632297	-0.00198637	-0.00638807
8338	0.000478891	-0.00986008	0.0205187
10788	0.00118499	-5.59198e-05	-0.00681996
10873	0.00114534	-0.00474545	-0.00476619
5665	0.00076602	-0.00128064	-0.00938284
11380	0.00136085	-0.00879288	0.0100404
11523	-0.000354102	-0.00669088	0.0159131
11227	0.00103233	-0.00274186	-0.0138463
11285	0.000339211	-0.00717831	0.000466205
5338	0.00028092	0.00553658	-0.00765064
5281	0.000269872	0.004513	-0.00145444
5585	0.000211208	-0.00767213	0.0223955
13374	0.00163076	-0.0108903	0.00935246
8339	0.00134943	-0.00837696	0.0151626
877	-0.00110263	-0.00412226	-0.0095643
5213	0.00125008	-0.00489515	-0.00292512
5463	0.00156	-0.00692965	-0.0118792
10365	0.000885932	0.00119862	-0.00821341
13480	0.00123232	-0.011817	0.0136908
8336	0.00060171	-0.00984301	0.0188686
213	0.0015051	-0.00560733	-0.0146216
10403	0.00121767	-0.0077786	-0.00791031
457	-0.00127553	0.00494811	-0.00798771
10581	0.000768883	-0.00632154	0.0203738
11647	-0.000693259	0.00133493	-0.0135198
11623	2.70536e-05	0.00948182	-0.00961678
4914	0.00127634	-0.00870325	0.0102078
11292	0.000797531	0.00662246	-0.00937635
8253	0.000596975	-0.00859534	0.0291392
6164	0.00114051	-0.0159579	0.0224538
12781	-0.00444318	0.0035464	-0.00669975
10485	0.000241692	-0.00457122	0.0323111
448	0.00133588	-0.00449923	-0.00704356
13013	-0.00539511	0.0659178	0.00394775
10622	0.000682935	-0.0011347	-0.00812842
13199	0.000183582	-0.00130105	-0.00672465
8452	0.000953829	-0.00781567	-0.00386348
10414	0.00125759	-0.00181856	-0.00502738
912	0.00132559	-0.0108384	-0.00434222
11343	0.00120662	-0.00221491	-0.0108427
5565	0.00149423	-0.00336892	-0.00423937
11103	0.000889735	0.00260826	0.000738499
8732	-0.00613558	0.0444413	0.00516789
12847	-0.0058365	0.0414338	0.0142061
12834	0.000980623	-0.00415333	0.00901327
5453	0.00105543	-0.00525187	0.00614732
13065	0.00125911	-0.0051514	-0.0105004
6126	0.000614997	-0.00211173	0.00628799
13242	0.000480006	-0.0108189	0.0364588
5798	0.00136129	-0.00438203	-0.0153365
5699	0.000868409	-0.00234895	-0.0114157
11084	0.00178189	-0.00511732	-0.0163339
9021	-0.00539059	0.0707976	0.00881966
32	2.5728e-05	-0.0034556	0.049304
13412	0.0016953	-0.0101822	-0.0109014
7104	0.000299608	-0.00236633	-0.00514163
11240	0.00176788	-0.00721501	-0.0173019
8812	0.000961493	-0.00398726	0.000712469
9019	-0.00580151	0.0649959	0.0133231
13310	0.000487818	-0.0021951	-0.00374085
11181	9.97557e-05	-0.00620142	-0.0183111
13407	0.000186349	0.000524475	0.00387083
11600	0.000930884	-0.0125946	0.0319061
8857	0.000811476	-0.00437801	0.013861
8391	0.00116116	-0.000601321	-0.0171426
280	-0.000648114	0.00653507	0.00374381
9033	0.000859806	0.00196216	0.00883594
520	0.000920177	-0.00615687	0.0398138
5731	0.00185529	-0.00624829	-0.0121581
13263	-0.00715684	0.068019	0.0119143
9081	0.00129542	-0.00497697	-0.00703103
11194	0.000691187	-0.00217322	-0.0128547
6176	0.00120493	-0.00552949	-0.00744054
13435	0.00132222	-0.0030419	-0.0173321
926	7.33341e-06	-0.00777799	0.0285226
344	0.00115926	-0.00857519	0.0227528
4946	-0.000900571	0.0147467	-0.0114704
681	0.00152745	-0.00635868	-0.00424586
11016	-0.000627757	0.0183424	-0.000180023
10846	0.00196225	-0.0117599	-0.00872902
10731	0.00105165	-0.00265152	-0.00128582
12820	0.00106611	-0.000486033	-0.0097242
5533	0.00134027	-0.0078099	-0.0101297
10424	0.00113954	-0.00564965	0.0229876
13075	-0.00205117	0.00686593	0.0127753
11341	0.00114287	-0.0022165	-0.0146776
5652	0.001491	-0.00319965	-0.00752969
5354	0.000908118	-0.00502454	-0.0143647
8465	0.000838102	-0.0126155	0.047068
10827	0.00112996	0.00131762	-0.011757
5377	0.00119173	-0.00785739	0.0316826
12534	0.000554661	-0.00115068	-0.0110607
10571	0.00127563	-0.000839786	-0.00976946
5777	0.00111135	-0.00952691	0.0277294
13416	0.00111077	-0.000815663	-0.0085501
8546	0.00186615	-0.00673137	-0.0198102
12504	0.000384615	-0.00797299	0.0124924
5588	-0.000100393	0.00651183	-0.0108431
8717	-0.00375404	0.0398272	-0.00557175
13235	0.00116145	-0.0020826	0.000883951
10737	0.000883178	-0.00251525	-0.00796248
11169	0.00129794	-0.0125618	0.0306705
13022	-0.00531507	0.0638911	0.00696518
10467	0.000758448	-0.00138095	-0.0101413
5697	0.000617868	0.00078682	-0.00580049
5339	-0.00522112	0.0467357	-0.00174348
10912	0.000551907	-0.00843589	0.0296138
11135	0.000815524	-0.00991885	0.0370406
13408	-0.000964525	0.0142145	-0.00805576
13444	0.0011269	-0.0138774	0.0395065
12550	-0.000442798	-0.00569842	-0.00887806
13139	0.00122836	-0.00276403	-0.00529852
8609	-0.00441164	0.0418592	-0.00270469
8322	0.000880791	-0.00585045	-0.00631432
4890	0.000855583	-0.00908503	-0.0108454
9072	0.000924732	2.11421e-05	-0.0127641
11543	0.00125428	-0.00507562	0.000390614
10399	0.000655633	0.00404863	-0.00875226
8556	-0.00419255	0.0392436	0.00958836
11028	0.00158078	-0.00791615	-0.0030073
416	0.00161897	-0.00791151	0.016267
11364	0.00141481	-0.0121662	0.0270844
5343	0.000658532	0.00163023	-0.00775933
5757	-0.00962494	0.0211199	0.0522094
13311	-0.000936606	-0.00400338	0.000961666
39	0.000951295	-3.23972e-05	-0.0044447
938	0.00191082	-0.0122298	0.0176219
5627	0.00118358	-0.0112933	-0.0145424
5834	0.00103356	-0.00564392	-0.0148304
13370	0.000724205	-0.010393	0.0307101
6186	0.00113085	-0.00525574	0.00154072
8821	0.00108344	0.00115406	-0.00894383
10562	0.000899471	-0.00153151	-0.00154025
8536	-0.000307563	-0.00632442	-0.00824164
5086	0.00108903	-0.00541099	0.00103213
862	-0.00235717	-0.0109413	0.0232078
8628	-0.00167759	0.0222963	-0.0063869
1012	0.000773946	0.000389158	-0.0139164
377	0.000742681	-0.00733933	0.0085679
13125	0.00125174	-0.00709462	-0.017646
8607	0.000530398	-0.00336444	0.0107307
11557	0.000900505	-0.00508419	0.0212036
10708	0.00133236	-0.0118231	0.030153
9073	0.00136509	-0.00310236	-0.0143352
12548	0.000395073	-0.000909524	-0.0118718
5410	-0.0049544	0.0331528	0.0112417
13118	0.000325081	-0.0081034	0.0349107
8679	0.00118894	-0.00902946	0.00378987
13086	0.00147656	-0.00527241	-0.0137731
115	0.00166934	-0.0092759	-0.013665
359	-0.00475294	0.0643145	0.0050078
11675	0.00152353	-0.0107023	-0.00619406
10388	0.000857759	-0.00412993	0.0182141
11238	0.000662834	-0.0171503	0.0684062
12776	0.00122451	-0.00425155	-0.016573
5236	0.00162203	-0.0100955	0.0295028
923	0.00122776	-0.0160438	0.0286344
5592	0.00130658	-0.00273381	-0.000181881
12977	-0.00498382	0.0656721	0.0256941
13279	0.000870924	0.0020084	-0.0102015
10938	0.000585478	0.0016709	-0.00735281
5733	0.00141649	-0.00117081	-0.0172199
13388	0.001436	-0.00021051	-0.0172549
5542	-0.00125864	-0.0027589	-0.0133164
9061	-0.00523842	0.0640111	0.00234193
873	0.00126294	-0.0058086	-0.0143871
13411	-0.00194317	0.0260718	0.0372315
11166	7.44643e-05	-0.00487435	-0.0106502
4896	0.000842788	-0.00221106	-0.00396494
11642	0.00117574	0.00190834	-0.00718299
5192	0.000298973	-0.00670433	-0.0204878
13291	-0.000781231	-0.0025149	-0.0156645
28	0.00091987	-0.00136366	-0.0145512
4920	0.000556839	0.00438801	-0.0117935
5036	0.00132322	-0.00163157	-0.00104474
13272	0.000217555	0.00134164	-0.00649149
10482	0.00112016	-0.00549573	-0.00376714
13127	0.00159631	-0.0107294	0.0161775
5763	0.000908461	-0.00358489	0.0204492
5930	0.00136838	-0.00752833	-0.00402388
5880	0.000846193	-0.00723657	0.0333646
12747	-0.000130449	-0.000602	0.00263464
5695	0.00137172	-0.00817549	-0.00586037
5598	0.00076768	-0.00186876	-0.00738389
10518	0.000630359	-0.000532359	-0.0103496
10980	-0.00168683	-0.00204482	-0.0198842
13053	0.00146687	-0.00235727	-0.00778053
442	0.00109399	-0.00784236	0.0212277
11001	0.00117706	-0.00476355	-0.0123874
10586	0.00146511	-0.00590858	-0.0154921
13486	0.000899547	-0.0148581	0.0300172
11271	0.000609855	0.00392657	-0.00870785
5920	0.0010306	-0.0101752	0.0205956
[truncated: 1,989 more rows]
