# Supplementary material for: Enrichment of Minor Alleles of Common SNPs and Improved Risk Prediction for Parkinson's Disease
Source: PLoS One. 2015 Jul 24;10(7):e0133421. doi: 10.1371/journal.pone.0133421 (PMC4514478; doi:10.1371/journal.pone.0133421)
Supplement: S2 Table — (XLSX) [file pone.0133421.s004.xlsx]

## Sheet: Sheet1
S2 Table. The MAC and risk scores of the individuals in the two case control datasets.
phs000196.v2.p1								phs000394.v1.p1
People with PD				People without PD				People with PD				People without PD
People ID	MAC	Risk score		People ID	MAC	Risk score		People ID	MAC	Risk score		People ID	MAC	Risk score
13472	0.167057	9346.97		6068	0.168436	3147.51		31116	0.180847	12149.8		1953	0.181768	2076.56
132	0.16842	8625.96		5489	0.168609	2636.79		31670	0.180525	11793.2		1255	0.184991	1102.67
13284	0.168325	8581.93		13011	0.167353	3902.76		30445	0.180217	11132.5		1236	0.186404	3076.45
10588	0.168875	9691.72		11454	0.166989	1333.68		33215	0.187814	15011.7		1496	0.181979	450.585
12836	0.173736	13504.2		6191	0.168273	2774.93		30911	0.182811	10495.8		1244	0.185299	947.56
12989	0.173662	14414.5		6097	0.167822	3849.22		31612	0.180795	11228.3		1519	0.178987	526.398
212	0.168198	7653.1		11228	0.167239	2194.65		31058	0.18231	11501.9		1141	0.180835	563.329
945	0.16822	8668.14		13409	0.168845	2824.01		31586	0.182484	12630.6		1786	0.179979	868.54
13000	0.168038	7233.08		5023	0.1686	3938.82		31335	0.182926	11942.6		1251	0.180427	2001.33
10452	0.16881	7862.33		5634	0.166579	1247.43		30303	0.178629	12348.2		1169	0.181219	525.214
10722	0.16798	7542.72		13484	0.166995	963.376		31653	0.180378	12386.7		1037	0.18089	1092.46
10479	0.167874	7338.54		10952	0.168359	2937.28		31428	0.183664	13106.1		1479	0.182126	991.728
10799	0.167505	8064.21		12547	0.169019	2784.85		31308	0.182223	11705		1035	0.185362	1930.34
13067	0.167664	6663.45		6197	0.168483	1731.32		31122	0.181476	11748.2		1113	0.182236	-1285.75
478	0.168627	7141.23		5352	0.16745	2979.69		31374	0.182179	10065.2		9052	0.182708	77.2268
12943	0.168317	8939.48		10897	0.167444	2326.06		30794	0.181131	9623.59		1012	0.181693	266.271
11387	0.166941	8182.73		9074	0.166866	3257.43		30893	0.181517	12244.9		9038	0.183476	837.89
8540	0.166619	7991.38		11610	0.16745	1301.35		30033	0.180944	11475.4		1966	0.178308	121.378
8863	0.167371	8470.41		10927	0.167714	3307.26		31679	0.18074	11685.8		1055	0.179217	397.271
10430	0.16848	7340.95		5613	0.169079	1778.37		32765	0.185427	12885.2		1518	0.179403	1400.27
223	0.167602	7774.56		5784	0.165958	2043.7		31476	0.181901	13197.5		9049	0.181516	843.864
10489	0.167126	8976.85		11270	0.166974	2513.16		30832	0.182841	13509.4		1803	0.185514	2546.02
959	0.171435	10670.9		5819	0.175517	6859.05		33329	0.18675	13171.7		1079	0.180016	-476.542
8620	0.164647	7093.46		6181	0.167469	2969.49		31441	0.18215	12587.7		9051	0.178745	761.39
11422	0.167435	6440.51		7102	0.168207	1899.64		31494	0.180531	12476.8		1096	0.186203	2540.84
12980	0.170634	7599.94		11142	0.166403	2966.6		30229	0.180746	10443.5		1492	0.180739	68.9271
10739	0.168458	8347.58		8414	0.166241	3019.04		31393	0.180364	11652.6		1276	0.184192	1778.04
13469	0.169091	7146.15		5901	0.169781	2692.35		30790	0.18071	11795.8		1600	0.178222	743.227
1005	0.171956	9292.82		8263	0.167232	1526.13		31240	0.179686	11210.4		1127	0.179473	-269.878
11641	0.169001	7968.38		8258	0.16722	4597.97		33083	0.186013	14553.6		1795	0.180055	596.506
8626	0.169547	10681.5		5816	0.167239	3637.27		31380	0.181354	11710.4		1968	0.179653	-1209.2
8854	0.165981	8990.09		4981	0.16643	4127.51		32296	0.181956	12446		1785	0.179177	288.125
12556	0.171844	12435.8		5806	0.167514	2465.47		30727	0.181306	12115.7		9037	0.180408	214.899
12895	0.167962	6483.22		11582	0.174167	8825.15		33415	0.187083	13724.8		9047	0.179982	1369.24
8848	0.174678	14474.5		5949	0.167214	3241.85		32021	0.182542	12969.8		1258	0.185605	3194.26
8911	0.172919	14633.7		5501	0.168073	3696.2		30975	0.179582	11142.2		1028	0.179403	-499.269
12865	0.167595	9383.47		12954	0.165127	1692.27		31342	0.180698	13472.7		1590	0.186041	2965.87
13141	0.168789	7595.11		13251	0.167791	1249.22		31780	0.182774	10458.9		1455	0.178345	1082.41
10534	0.167344	7534.71		5564	0.165833	1671.92		31009	0.179755	11201.7		9028	0.182714	362.735
9026	0.167675	6886.74		10973	0.167153	2148.19		30386	0.179439	11149.1		1106	0.180889	60.4041
180	0.166723	7357.98		11191	0.167513	385.783		32211	0.182219	10877.6		1010	0.181056	615.584
414	0.168785	7998.68		10936	0.16799	2578.96		30834	0.181274	11486		9048	0.180638	874.274
13056	0.175246	9581.04		11452	0.169127	1455.08		31651	0.182225	11384.7		1044	0.185127	1347.55
10556	0.167297	8415.25		11482	0.167882	2858.09		30401	0.180395	10550.1		1002	0.181298	418.209
12510	0.168477	8019.66		11655	0.16728	875.007		30766	0.18037	11160.8		1162	0.179866	1.297
9010	0.173611	11551.9		5087	0.167818	2336.57		30916	0.179851	12215.5		1467	0.180026	450.031
443	0.168914	8312.26		11008	0.169099	3584.9		33428	0.186609	15560.6		1517	0.18556	3352.4
31	0.167729	6800.04		10925	0.173941	6960.67		30415	0.179231	10069.3		1449	0.181135	528.409
10461	0.167382	8865.11		5415	0.168126	3630.15		32414	0.180379	10574.1		1512	0.180678	1404.34
10699	0.166578	7368.78		5802	0.168124	2262.93		33695	0.187033	13603.5		1962	0.180338	1532.92
10488	0.174646	13646.5		5045	0.166494	3071.04		30900	0.180833	12072.1		1781	0.18029	1200.29
10594	0.169204	8807.88		5739	0.16693	2671.94		31531	0.181137	13213.3		1160	0.180412	535.718
885	0.168767	6419.4		5566	0.168149	1719.41		31212	0.180082	12201.9		1009	0.179746	-189.828
11562	0.169651	7494.7		4893	0.169579	2599.04		31539	0.183627	12680.9		9036	0.185411	1920.66
100	0.166866	7434.43		3660	0.166726	2130.78		30895	0.180395	11365.8		1047	0.185776	3384.95
10457	0.170183	8338.74		11162	0.168421	1724.67		31297	0.180465	13676.9		1261	0.183438	1373.18
105	0.168934	8677.64		11045	0.16632	650.685		31306	0.180179	12113.3		1801	0.183171	-236.037
12827	0.168051	8096.83		8252	0.166935	3373.04		31215	0.181548	11279.1		9040	0.181644	231.887
10375	0.16874	8363.01		8352	0.167073	2974.46		30469	0.182189	11068.5		1062	0.178247	910.002
10625	0.168033	9847.31		6129	0.168408	2002.01		30773	0.181259	11531.2		1934	0.18376	2580.84
10791	0.168074	8426.14		8254	0.166668	2705.53		31399	0.181163	12305.9		1263	0.178967	695.693
11551	0.166414	8987.49		13413	0.16832	2448.4		30873	0.181297	12428.8		9035	0.180906	721.27
8594	0.168883	7789.39		12524	0.16713	4262.29		30542	0.179943	11936.1		1052	0.178396	-155.234
399	0.168295	7655.77		5852	0.167424	3662.12		32020	0.18216	13157.6		1468	0.180839	272.447
11528	0.167411	8882.12		11110	0.169484	1468.43		31168	0.179726	11709		1040	0.181175	-215.263
10559	0.167562	7895.64		8386	0.171361	5742.14		30203	0.179526	11647.4		1068	0.180065	1537.39
10402	0.166836	7141.01		11274	0.167613	2631.46		31378	0.181966	12075.3		1513	0.181477	790.904
9053	0.167594	8732.99		5471	0.167755	2265.68		32412	0.184204	13427.5		1792	0.180133	700.234
1002	0.167217	8019.63		10896	0.167845	1780.75		31432	0.181133	10781.1		1516	0.178591	1100.49
10602	0.173487	12528.9		5776	0.172908	6980.73		31379	0.180424	12863.7		1453	0.180086	-1120.27
19	0.170572	10593.2		5657	0.167843	2814.25		30374	0.178731	11431		1489	0.180198	1192.93
13117	0.167675	10410.9		11481	0.166541	2982.16		30706	0.18199	11645.1		1462	0.180973	-613.806
230	0.169139	6307.39		13201	0.167388	2509.27		31188	0.181138	12210.5		1621	0.179264	538.06
11503	0.168491	5292.87		8395	0.170138	5299.26		31288	0.180888	12225.7		1183	0.178583	-432.599
821	0.168892	7994.09		4869	0.167225	3274.89		31049	0.180596	12076.1		1486	0.183761	1780.64
12987	0.167944	8617.43		8744	0.167915	2265.69		31714	0.182489	11336.1		1045	0.180027	2577.8
12562	0.17338	14091.3		5268	0.166603	1176.05		31776	0.180557	12694.5		1265	0.179734	6.49988
10453	0.167102	7476.6		8388	0.168113	2923.79		32559	0.18016	9978.35		1472	0.17798	645.347
10665	0.167106	8902.67		6124	0.168202	1038.23		30384	0.178021	10391.1		1514	0.180249	-167.283
517	0.166659	8244.08		8241	0.167349	4727.74		33092	0.186127	14787.9		1944	0.180543	-248.65
10344	0.166826	6819.98		8247	0.167789	2263.85		31142	0.180905	13007.1		1167	0.180699	896.553
319	0.168827	6779.54		5758	0.168151	-102.66		31247	0.181657	13094.7		9043	0.186366	1489.37
419	0.167825	7239.14		12962	0.168265	2747.97		32342	0.181154	12881.8		1108	0.181434	458.493
50	0.167705	8512.37		11017	0.169274	939.449		32047	0.181884	12312.1		1493	0.180268	-322.24
10738	0.169155	6708.31		5325	0.167046	3235.06		30825	0.181745	11757.3		1509	0.181797	457.415
8516	0.167315	8184.99		5928	0.168841	1529.16		34389	0.187908	13932		1491	0.180753	-34.1901
473	0.167315	8180.19		4978	0.167182	2696.25		32223	0.181314	12500.1		1266	0.18092	-530.934
8656	0.168982	9468.32		5950	0.166674	3321.89		31590	0.179898	13865.5		1060	0.184126	3248.13
8777	0.167197	8417.55		5811	0.167528	3335.8		31232	0.181463	11719.4		1185	0.179598	802.754
10426	0.166383	6853.87		5061	0.167829	3200.98		30663	0.180162	10658.6		1609	0.180397	-813.24
12882	0.167644	7614.84		5005	0.167875	2151.6		34808	0.18292	11542.4		1241	0.180042	-12.6858
11421	0.168076	7871.2		5335	0.168867	2939.67		32472	0.183459	13398.2		1186	0.179622	991.761
13093	0.168621	9302.09		11170	0.169283	3753.25		30529	0.181163	10646.4		1059	0.179516	-127.356
12512	0.168519	7928.89		5769	0.168596	1343.36		31929	0.179826	11701		1474	0.180734	273.972
239	0.166868	7510.65		4902	0.168277	2534.08		33198	0.185863	13287		1158	0.180905	891.292
11531	0.165516	7866.28		5320	0.168989	1846.23		31273	0.180024	13079.9		1791	0.180569	1320.65
10446	0.168401	7543.04		5358	0.166521	2132.24		30966	0.182205	10725.1		1034	0.179558	-472.01
11645	0.168456	7817.58		5797	0.169441	2408.27		31321	0.180905	11997.4		1129	0.179256	-807.78
10667	0.167795	7695.04		13478	0.167736	2912.53		31765	0.181439	11796.9		1787	0.179955	-791.124
11408	0.168027	9117.19		5888	0.170432	2820.8		31279	0.181571	11027.1		1033	0.179692	1270.55
792	0.167359	9113.92		10986	0.168648	2738.42		30800	0.180218	11647.5		1799	0.179491	2069.11
965	0.173518	12925.7		13266	0.168231	3054.48		31312	0.181882	10652.1		1507	0.18001	-738.966
10481	0.168272	7350.41		6183	0.167247	1451.66		30459	0.180633	11454.4		1793	0.181741	548.373
10612	0.167036	7883.77		12932	0.168611	2778.95		31279	0.181748	12897.5		1098	0.181023	-469.792
10323	0.166973	8805.9		11280	0.166944	3632.29		31651	0.182047	10183.9		1789	0.180284	1967.2
495	0.169237	7929.1		11218	0.172061	2863.34		31824	0.182207	12898.3		1603	0.181811	-1424.86
9037	0.168178	8549.25		6198	0.166836	1703.05		30654	0.181523	11810.5		1159	0.180562	1622.36
8865	0.167851	7456.81		12951	0.169996	3724.53		30037	0.180563	11635.9		1252	0.180065	1171.13
10411	0.166438	7059.39		8412	0.16707	4690.23		30868	0.181294	11024.7		1111	0.17936	212.668
8599	0.167737	8049.79		11469	0.167479	2989.27		31313	0.181792	12897.7		1041	0.181225	1039.27
10558	0.16822	7333.43		13184	0.169381	861.108		31523	0.181173	12857.8		1016	0.180495	-924.209
13312	0.168329	8872.72		11039	0.168505	2529.16		29848	0.180642	10859		1126	0.180297	603.297
12461	0.166113	6736.8		5628	0.166423	1005.7		33646	0.186905	14314.2		1494	0.179253	993.59
8513	0.167105	7572.51		5459	0.166671	1888.53		30582	0.179698	11975.4		1778	0.180411	1076.72
555	0.167593	7409.27		5006	0.168484	2682.96		30805	0.179253	11226		1248	0.179003	1025.07
13142	0.168085	7800.09		6228	0.168354	2310.75		33054	0.186218	14013.6		9050	0.186265	2815.51
10778	0.168471	8687.09		5602	0.167151	3035.64		33580	0.18613	12878.1		1469	0.180522	1317.29
10355	0.166406	7098.55		8307	0.167259	2139.63		31069	0.181231	11936.7		1029	0.185499	1162.9
917	0.168348	7747.43		13414	0.167561	2567.14		34497	0.186429	13893.1		1954	0.179439	1192.99
1047	0.166743	6791.7		11313	0.167141	2524.33		31382	0.181732	12627.1		1490	0.18056	1560.26
10707	0.167594	7576.27		11213	0.167177	2196.47		31524	0.180691	13295.9		1475	0.180367	768.901
2443	0.167319	8954.73		11256	0.166701	1737.83		31055	0.180349	12425.6		1780	0.180112	-489.484
8548	0.168391	7758.77		11052	0.167097	2984.03		33085	0.186271	15078.4		1461	0.179734	-13.3093
13	0.167677	7710.38		8422	0.169469	3803.28		33610	0.185827	13796.8		1447	0.182407	322.891
11532	0.167584	7264.74		8442	0.169632	1306.81		31655	0.181892	12166.8		1233	0.179129	820.975
13072	0.169485	8293.47		11062	0.166412	2530.4		32794	0.18585	14009		1277	0.179663	-631.499
8544	0.168144	6780.86		11125	0.167986	3092.44		31751	0.181887	12701.4		1942	0.179993	-147.483
8654	0.168207	6613.73		12486	0.167304	3690.88		31702	0.180128	12365		1099	0.179154	378.625
10733	0.167956	6370.48		11060	0.166257	1666.67		31173	0.181384	12411		9027	0.177826	257.293
13358	0.168955	7261.62		5768	0.167384	2027.79		29927	0.180714	12083.2		1036	0.18445	2779.9
10468	0.168365	7622.71		11471	0.169147	2457.33		33646	0.187977	15005.3		9046	0.185588	2195.31
13316	0.167606	7727.32		5556	0.168219	4820.95		31165	0.181027	11225.7		1259	0.180421	1940.31
8720	0.166852	8106.01		3643	0.167789	2410.12		33733	0.186447	14446.5		1773	0.18255	-1057.74
10434	0.167489	8753.59		5789	0.167666	1918.66		31214	0.180689	12223.1		1483	0.180346	929.613
882	0.168307	9952.69		5515	0.166846	1631.61		30127	0.179756	11247.1		1506	0.178963	1758.58
11340	0.168245	7656.64		13269	0.167899	2772.52		31136	0.181276	12111.6		1948	0.181705	1075.19
12470	0.16819	9071.51		12934	0.168901	3579.91		32375	0.184405	12118.7		9034	0.179825	276.026
13319	0.167339	7767.74		11151	0.168305	2066.18		30734	0.182066	13510.8		1264	0.184866	3052.7
8631	0.168684	8198.64		8428	0.16701	3263.18		31352	0.181541	11534		1498	0.179601	1260.88
12818	0.1683	8238.48		8478	0.167104	2283.82		31579	0.180307	11695.2		1485	0.183631	291.889
8557	0.167951	7606.3		5603	0.167808	3596.41		31347	0.18141	11792.3		9041	0.181148	1565.29
876	0.167656	7880.36		6231	0.167734	3816.12		30554	0.180513	12245.8		1790	0.178835	33.5178
10354	0.168184	6682.52		5869	0.16863	1886.51		30685	0.181796	11915		1115	0.180154	233.689
186	0.167561	7046.83		8372	0.166147	1760.41		30862	0.179606	13109.7		1057	0.179821	-448.125
880	0.16738	8255.23		12810	0.166714	2095.72		30959	0.180506	12618.1		1175	0.18213	2085.81
846	0.167373	9237.27		11208	0.167541	2368.67		31931	0.180674	12550.4		1784	0.185243	2598.19
1036	0.17042	6964.07		11147	0.167017	1813.57		30636	0.180697	11200.7		1480	0.178717	-434.819
10640	0.169484	7000.36		3691	0.171139	4046.24		33821	0.186714	14489.9		1284	0.181188	-721.103
10743	0.165384	7645.57		8355	0.168087	3429.95		31453	0.18201	12899.3		1243	0.183776	2009.82
225	0.169542	8387.9		12953	0.166918	4369.5		30727	0.181618	10637.7		1952	0.180084	421.361
8781	0.174313	14702		5864	0.168007	1433.31		30217	0.179629	11184.6		1941	0.178748	850.077
13282	0.168387	9603.6		6102	0.166301	177.972		30587	0.181004	13366.7		1625	0.180489	-800.286
9065	0.167822	9631.68		5442	0.168178	2454.73		33359	0.186726	12283.5		1285	0.179793	198.408
12988	0.168774	8551.15		12739	0.173563	8051.68		31577	0.180482	9888.71		1278	0.178009	689.102
445	0.174658	14111.4		5416	0.168003	2054.96		33359	0.186263	14720		1019	0.181438	466.194
1026	0.168538	7723.28		11152	0.170376	3405.35		30989	0.180881	11866.8		9032	0.18258	1761.59
13068	0.16748	6415.98		11480	0.167572	2201.16		31421	0.180722	11537.4		1100	0.180886	552.618
13338	0.167835	7803.1		11164	0.16857	928.654		31782	0.181235	11399.7		1965	0.181355	174.212
8689	0.168177	8938.37		11300	0.166819	2668.04		31054	0.180414	12603.6		1800	0.185331	2014.86
13459	0.166695	7128.1		5490	0.168541	2477.89		30890	0.180181	10887.8		1957	0.180014	1343.95
975	0.166616	8107.5		11141	0.167478	3460.03		31592	0.18165	11065.8		1458	0.180995	535.001
8275	0.168006	6583.41		12751	0.1683	4054.33		32608	0.186881	12863.3		1776	0.180382	-469.352
10630	0.169815	9442.26		10916	0.168539	2492.96		31111	0.181346	12985		1105	0.180905	-139.419
13143	0.171192	10746.2		5805	0.167	2835.95		33324	0.185362	14489.7		1969	0.182432	778.695
887	0.167371	7297.12		5878	0.16662	2471.1		30559	0.179739	11916.2		1456	0.181175	-710.853
10735	0.167388	8956.54		11461	0.167544	2335.97		31462	0.18168	11934.9		1170	0.180503	-310.778
49	0.167929	7793.22		8345	0.171663	5695.89		31357	0.180682	12164.7		1165	0.180328	-536.985
8864	0.167889	8092.81		5867	0.16751	1768.41		34424	0.187351	12369.2		1971	0.180489	1457.21
10408	0.16748	8746.07		5394	0.167887	2952.78		30663	0.180752	12657		1796	0.180634	746.143
12514	0.168378	6940		11314	0.170273	5189.64		30926	0.182329	12750.7		1131	0.180777	844.255
13494	0.168527	8575.74		8507	0.169193	4455.18		31378	0.181819	12176.2		1967	0.181283	1554.11
8588	0.170146	10768.7		8228	0.167065	1935.13		31190	0.180045	11903.2		9026	0.179887	788.041
11410	0.169278	8027.9		13429	0.167186	2270.11		31777	0.182826	12794.1		1008	0.179958	1344.23
10361	0.166298	6629.44		5148	0.168425	3733.38		31825	0.181298	10931		9025	0.180561	1125.85
10632	0.167607	6327.27		12521	0.168483	3609.71		31064	0.181359	12777.1		1178	0.1791	477.738
161	0.166746	9145.1		4948	0.167456	933.587		32106	0.180324	12701.9		1943	0.179141	-115.219
10641	0.168224	7152.14		5375	0.173693	9225.05		30413	0.180956	12187.3		1451	0.181373	956.212
13106	0.16729	7043.91		5485	0.173409	9723.22		30943	0.18238	10691.3		1448	0.181194	1885.05
8722	0.166856	8204.59		8389	0.17201	5565.14		31201	0.180641	11978.5		9023	0.179588	960.234
11630	0.166955	8497.76		6199	0.167637	2682.11		30531	0.180621	12017.7		1964	0.180742	1276.29
11613	0.167324	7254.11		9047	0.167368	4203.45		33422	0.186936	13995.9		1510	0.181088	943.702
10874	0.166489	8219.31		6086	0.168054	1335.88		33562	0.187693	13912		1511	0.180503	877.104
8695	0.173424	14394.2		5759	0.16797	2061.81		31829	0.181594	12635.6		1239	0.18703	2966.8
8815	0.167696	7565.47		5841	0.167343	2107.21		31266	0.180817	11004.2		1011	0.180919	740.775
84	0.168869	7702.17		5902	0.166436	4154.53		31354	0.181496	11848		1032	0.180174	78.9001
989	0.170261	8463.11		5604	0.167235	4601.66		30999	0.181481	10935		9033	0.179179	316.728
10868	0.168329	7372.02		12759	0.166267	2255.94		31248	0.181077	11217.1		9044	0.180091	1836.37
13367	0.166659	8129.47		8451	0.167886	2258.12		31048	0.181815	13549.9		1939	0.181394	1999.32
10515	0.168849	8897.4		12491	0.167032	2267.93		31370	0.181358	10944.1		1503	0.179211	-976.408
871	0.16882	7207.14		8504	0.16781	2448.37		32785	0.180831	11257.7		1017	0.179824	31.0915
987	0.167884	7360.58		13017	0.166841	2231.38		31247	0.182136	11551.7		1071	0.178064	355.429
228	0.167915	7593.16		5579	0.168002	3971.58		31886	0.182107	11387		1262	0.178085	103.712
12990	0.168716	8123.66		11448	0.167491	863.023		31290	0.180795	11470.2		1484	0.180921	1255.04
11624	0.167782	9521.45		5286	0.167568	4742.56		32256	0.181167	10597.4		1128	0.178584	-23.4052
8712	0.167406	6671.34		13209	0.167313	2590.17		33726	0.18612	14545.9		1612	0.184659	584.173
10473	0.168868	8841.04		10967	0.165807	1238.32		31495	0.181842	11771.4		1088	0.181196	199.065
11358	0.168246	9598.43		5418	0.166956	2604.68		31885	0.18276	11371		1240	0.180284	828.46
13302	0.173736	12662.5		12489	0.167293	1898.61		31238	0.181687	11110.9		1958	0.180618	1004.3
244	0.171576	9902.24		6118	0.166641	3128.83		34901	0.187287	13575.2		1476	0.179853	900.23
13129	0.169006	7923.91		11126	0.166833	1418.67		32817	0.185955	14678.4		1970	0.180748	765.671
9093	0.167631	8825.98		8402	0.166617	2642.42		33122	0.18634	15646.4		1959	0.181103	392.769
13372	0.168174	7434.48		8333	0.167234	2233.9		31433	0.180651	12890.8		1272	0.179051	914.421
13455	0.16808	8256.28		11492	0.168394	2207.79		30726	0.180249	12164.8		1477	0.180119	489.297
13288	0.169155	7450.07		5376	0.168934	3668.28		31022	0.183309	15525.2		9039	0.180403	1559.95
10853	0.168089	6535.95		5905	0.170233	2514.15		31703	0.181573	11929.8		1454	0.179053	121.698
8524	0.167313	7705.49		5440	0.167158	2006.72		30964	0.181754	10849.4		1450	0.179718	274.553
8826	0.168353	8302.19		5737	0.166441	800.716		31482	0.180137	11658.9		1026	0.180005	267.209
957	0.16625	7633.43		9075	0.169407	2141.84		31720	0.181209	12800.7		1249	0.18585	1734.36
10784	0.168552	8382.88		11149	0.16907	1247.41		32931	0.184463	14068.6		1269	0.185711	1713.6
10717	0.167253	8843.07		5018	0.169045	2133.45		31312	0.181039	11989.7		1497	0.183333	2471.21
449	0.169937	8639.64		11212	0.168643	2451.63		30808	0.183394	11968.1		1947	0.181103	768.534
13136	0.168407	9382.27		8837	0.166676	3295.26		31500	0.181167	11636.4		1500	0.187636	2195.9
12973	0.169388	7546.92		5456	0.167691	897.058		31376	0.182114	13246.6		1446	0.186026	4500.78
10429	0.16768	7305.13		5826	0.168527	2168.12		32330	0.180606	11524		1777	0.182238	2175.85
493	0.167921	7028.78		12765	0.16645	3064.62		31586	0.184152	12375.9		1798	0.181226	176.866
1031	0.16793	9969.8		5605	0.168015	2383.09		31215	0.1821	11269.8		1933	0.184152	1477.59
10535	0.168673	10867.6		5529	0.168113	1449.69		33737	0.186321	14348		1283	0.180938	975.894
351	0.168178	7653.72		6204	0.16846	2952.53		34072	0.185822	13372.9		1470	0.179273	2055.17
9219	0.166823	6705.45		10922	0.168921	3588.83		32610	0.184864	14441.8		1130	0.178177	-373.035
8737	0.169799	10414.3		12960	0.168952	3576.32		31153	0.181162	12391.3		1802	0.185517	2789.8
9076	0.167622	7710.55		11134	0.167416	3130.6		31854	0.180648	12743.2		1956	0.180894	1001.62
8525	0.168716	8123.45		8368	0.171974	4681.12		31654	0.181301	11352.3		1945	0.184923	2956.73
10647	0.167537	5873.23		5653	0.167953	2390.86		31531	0.181864	12452.8		1080	0.181625	279.749
453	0.167331	8186.59		12793	0.168375	3081.71		31292	0.180404	12029.9		1132	0.18619	2531.83
10368	0.166881	8514.37		4997	0.166936	5051.06		31131	0.18166	12484.8		1280	0.179656	977.455
8754	0.167766	6231.47		5543	0.167148	3035.8		32359	0.181558	11325.5		1932	0.179544	1530.12
13144	0.167723	8541.78		13234	0.168829	3252.77		33424	0.185478	15163.6		1946	0.17961	527.421
10816	0.173326	14669.1		13483	0.167835	2455.81		32096	0.183517	12512.7		1140	0.179607	283.77
9079	0.166161	8676.89		11178	0.167502	3822.49		31563	0.181965	11139.9		1014	0.181314	626.365
11338	0.168845	6508.24		12789	0.166661	1688.08		31947	0.180205	10927.9		1783	0.180716	1143.1
11439	0.168577	7137.68		5482	0.174647	6726.98		31153	0.180945	12125.7		1779	0.178549	-572.97
10852	0.167209	8613.82		4886	0.169281	2098.73		29949	0.180294	11565.9		1025	0.180162	-330.213
11533	0.167384	8035.6		11018	0.166306	2153.07		30809	0.181806	11467.5		1281	0.17915	738.287
8884	0.173831	13873.4		5624	0.167364	2228.67		31275	0.182175	11280.9		1039	0.178479	306.09
10458	0.168065	7590.86		5011	0.166743	2791.45		30071	0.177603	11339.8		9031	0.181162	1031.21
8585	0.168761	7127.91		13210	0.167356	2562.11		30691	0.179422	10730.2		1046	0.182909	1547.85
13376	0.168257	7145.89		5014	0.168264	1822.46		30204	0.17938	11357.4		1246	0.182603	1381.43
8522	0.16678	8248.27		5441	0.169647	2508.42		31044	0.181035	11278.2		1504	0.179597	320.65
117	0.167592	7274.2		11217	0.166581	1260.56		30648	0.180343	12877.5		1172	0.180831	-182.179
11347	0.168854	7295.85		5525	0.168275	3752.89		30804	0.180715	11077.5		1445	0.179775	991.168
13001	0.174075	14560.1		3634	0.166803	3509.17		31256	0.182539	12095.7		1594	0.185977	3518.71
10328	0.169337	8261.17		5435	0.166857	2169.76		31493	0.180258	11545.9		1501	0.176525	779.92
12526	0.168648	7146.01		13159	0.167711	842.417		30713	0.180066	12468.6		1774	0.179311	812.813
526	0.166618	9231.53		11663	0.168732	3148.45		30859	0.181495	12299.2		1955	0.179037	46.1162
11392	0.168356	8907.49		13216	0.16823	3225.05		31085	0.180401	11723.5		1457	0.180693	1015.73
12860	0.168021	6404.16		5610	0.168603	3192.83		33042	0.187231	14534.2		1274	0.185228	2167.58
13354	0.167775	8095.1		6150	0.167862	2525.2		30165	0.180523	12068.6		1797	0.18534	2286.77
10825	0.169782	8897.15		5663	0.168768	2398.08		31220	0.180628	11073.4		1139	0.181047	1206.77
12472	0.168438	7839.38		6178	0.16712	1166.73		31569	0.181905	12391.9		1081	0.179241	817.753
995	0.167057	7452.69		8380	0.172639	6513.07		30900	0.179666	11407.2		1589	0.186752	956.786
8690	0.168343	8483.51		10888	0.166554	3025.22		31328	0.181691	11703.1		1936	0.179776	942.815
110	0.167779	8468.01		5329	0.167028	1370.96		31125	0.180754	11432.3		1495	0.180916	-242.927
9083	0.167824	7390.56		6184	0.169782	2984.65		31369	0.180147	11313.4		1443	0.180386	218.83
13062	0.168591	7985.09		11498	0.165518	2271.33		31151	0.180834	11636.3		1775	0.180732	-194.472
11371	0.167553	7826.57		5012	0.168956	2530.94		31819	0.182548	11826.7		1001	0.177005	-927.954
8851	0.167563	8222.71		11447	0.167431	2916.03		32194	0.182659	11077.5		1471	0.179507	326.992
8687	0.168248	7670.63		8364	0.167126	3470.23		31673	0.181577	10081.4		9024	0.18142	91.1331
12877	0.167154	7994.98		13231	0.173953	7942.29		31675	0.182152	11223.7		1125	0.178887	1546.64
991	0.167781	7566.01		4987	0.16707	2722.52		33940	0.187754	15128.5		1481	0.181375	992.713
9041	0.166988	7994.15		12766	0.166774	924.256		31803	0.183829	12626.1		1006	0.179783	1116.17
8560	0.168854	7413.67		6230	0.166823	2468.67		30960	0.181921	11885.3		1487	0.180952	-890.808
13441	0.167727	10197		11109	0.171098	3028.78		30908	0.181278	10923.2		1601	0.186774	1038.04
10547	0.168031	6202.75		5317	0.169223	2054.21		32406	0.180563	11967.1		9029	0.179308	778.685
977	0.166472	7480.3		11124	0.170985	5678.56		31453	0.18079	11814.5		1615	0.185202	1410.04
266	0.168899	9127.17		11291	0.167018	2518.92		30997	0.180967	11414.4		1963	0.18112	63.0697
12863	0.16802	7386.35		6101	0.168476	3396.43		30593	0.181313	12747.3		1270	0.178844	1798.49
8769	0.167593	8217.32		13024	0.166972	2766.5		31404	0.180993	12201.2		1253	0.181534	-413.069
974	0.169298	8259.74		10949	0.166393	2814.28		31021	0.180216	11723.7		1161	0.180611	1391.8
13400	0.168427	5989.6		6093	0.166748	2573.92		32484	0.181013	12296.3		1478	0.181477	-254.521
928	0.167911	7815.77		6226	0.168067	2145.2		31648	0.181694	11713.4		1282	0.18094	797.203
11620	0.168672	8258.44		8256	0.172541	5891.27		31969	0.180735	11312.6		1164	0.180299	463.839
246	0.166815	6416.57		11114	0.167774	2405.73		31398	0.182685	11392.1		1444	0.179003	208.586
11559	0.167771	7313.75		8346	0.167319	3713.17		31108	0.181287	11388.2		1505	0.180532	708.98
9017	0.173018	13954.9		4963	0.166457	2284.96		35004	0.187529	14614.6		1931	0.179665	849.78
12527	0.168957	8424.3		13036	0.168341	3964.96		30873	0.179594	11576.8		9030	0.179049	-464.022
866	0.168356	8080.52		8397	0.173891	8663.32		30556	0.179926	12910.6		1250	0.180608	93.7136
8517	0.167996	7812.18		11004	0.167694	3000.62		32031	0.181802	12339.8		1599	0.185321	3169.46
205	0.167448	7033.01		5024	0.1676	3724.91		31852	0.182992	13024.9		1134	0.180516	19.1016
889	0.1665	8986.2		11365	0.167501	1318.42		30198	0.181103	11389.8		1460	0.178436	-12.5446
8860	0.165915	7213.27		11245	0.168039	2649.38		30899	0.180564	12504.4		1173	0.17915	396.098
9028	0.169176	9354.52		13405	0.166935	2517.42		31946	0.182096	12034.2		1473	0.180193	937.258
10544	0.168409	8122.97		5750	0.169577	3092.2		31454	0.182433	11820.5		1794	0.179715	-789.062
8680	0.16963	9292.35		12959	0.167623	3548.33		30683	0.180471	12796.9		1607	0.185902	3280.56
13003	0.16792	8538.07		13176	0.167668	1354.6		30812	0.178772	10653.1		1782	0.184866	2470.1
12473	0.169351	8490.22		11242	0.16756	3702.04		30625	0.180495	11638.2		1048	0.181518	212.903
10806	0.168027	5169.24		8367	0.166255	3113.62		30617	0.179374	11842.7		1482	0.182924	-1044.43
10561	0.168221	7125.36		8473	0.167864	1808.03		31082	0.18231	10372.5		1950	0.180607	1596.72
13461	0.168133	7289.17		12802	0.169383	2541.21		33133	0.185163	14506.9		1951	0.180577	2709.03
12515	0.168598	8100.99		11172	0.167177	3383.62		31816	0.180098	10718.4		1084	0.179652	-524.586
10668	0.167351	8749.49		13479	0.168282	2035.95		30646	0.181171	13199.2		1788	0.184047	1613.76
13467	0.16807	7416.21		4898	0.166958	2044.09		31641	0.180504	11549		1515	0.180857	950.58
8697	0.16698	7516.99		12952	0.168209	3708.45		31359	0.179967	10641.7		1095	0.181191	938.941
510	0.168318	8670.35		6144	0.16928	3281.91		31249	0.184381	10584.2		1613	0.179815	-31.1472
12861	0.167424	8611.32		11244	0.168548	2750.14		31078	0.180572	11325.7		1013	0.179781	22.7626
196	0.174215	12806.2		12742	0.167614	2041.12		31433	0.180128	11339		1092	0.178801	-113.912
10744	0.16776	7153.25		13249	0.16727	3174.99		31697	0.181003	12164.3		1063	0.181555	2525.63
267	0.167655	8159.56		8426	0.167006	3545.08		30863	0.180042	11105.7		1452	0.180088	-70.2969
502	0.167962	8054.32		6090	0.167351	2380.34		32976	0.18494	12912.7		9045	0.186564	1649.19
10823	0.168516	8954.44		4962	0.167461	1977.37		31092	0.181757	12402.6		1508	0.180499	-151.321
10649	0.168552	7587.92		10997	0.169753	4034.06		31752	0.181645	12176.4		1085	0.181394	1845.56
8764	0.16994	9331.63		5801	0.167709	3107.69		33393	0.184999	14914.7		1043	0.180689	377.229
10529	0.168396	7605.8		8506	0.173906	8422.5		31125	0.18219	12721.3		1112	0.181174	-1086.09
13332	0.168249	7933.79		5655	0.168004	1776.04		30856	0.181114	12421.5		1171	0.179649	1747.77
342	0.169857	9686.43		8328	0.173291	7176.92		31290	0.181983	11886.7		1463	0.179619	-68.4435
13331	0.166584	8241.63		9039	0.171237	6211.85		31068	0.18143	10960.3		1181	0.180766	-646.441
10383	0.171058	10903.1		4880	0.16585	1664.43		34346	0.187345	13640.4		1143	0.17944	140.239
13290	0.166653	6259.55		5239	0.16771	3487.22		30128	0.181012	12862.6
10498	0.166587	8733.75		5576	0.167933	3253.55		31393	0.181119	11295.2
10372	0.168931	10240.9		11277	0.168767	2787.13		30685	0.179912	11913.4
10557	0.166828	8077.78		5846	0.167574	2290.41		31800	0.181203	11866.5
10748	0.16907	7805.54		5431	0.166956	1865.78		31415	0.182504	11933.1
10431	0.166482	7982.46		5803	0.167923	3744.6		31797	0.184459	12621
11535	0.168073	8289.88		10981	0.167967	2855.91		33358	0.186267	13922.7
491	0.16846	6846.52		8471	0.168104	1985.73		30443	0.180532	11194.6
236	0.168087	7732.14		13191	0.168941	1936.15		30880	0.18004	10985.9
901	0.167867	8275.79		4919	0.167521	3396.89		31280	0.181284	11468.6
10514	0.167793	8754.96		11040	0.167398	2395.34		31267	0.180844	10790.3
10533	0.167728	8045.62		5735	0.169482	3255.18		31193	0.180567	11752.3
8829	0.166966	8983.86		5043	0.168325	3242.1		30776	0.18024	11530
380	0.166669	7272.93		13225	0.167826	1514.02		31299	0.179066	11670.3
11625	0.167093	7210.52		3648	0.166529	2208.55		34791	0.189221	15504.8
10808	0.171162	9392.86		11055	0.16861	2219.66		33051	0.18671	13000.3
13326	0.16928	9091.44		8903	0.172477	5853.08		30380	0.17977	10975.3
8521	0.171763	9509.14		5664	0.168215	862.941		30428	0.180417	12635.7
8782	0.173569	13150.3		10945	0.167688	2663.95		30857	0.179721	12254
13145	0.168204	8427.48		4901	0.16762	2074.76		33184	0.186953	14810.7
12837	0.167279	7742.4		5644	0.167155	2390.31		31038	0.179419	11976.5
102	0.167105	7884.06		5617	0.166826	2717.71		33422	0.18721	15274.8
12528	0.168311	8315.73		6236	0.167215	851.27		29951	0.182186	15181.3
1003	0.167771	6746.08		11092	0.170071	3322.08		31065	0.179781	11108.3
13126	0.167941	6725.63		5145	0.167789	2449.06		31708	0.180661	12227.7
9029	0.167802	7338.63		8567	0.167322	684.878		31063	0.18098	11932.6
11384	0.166114	7473.47		13156	0.168185	3226.3		31162	0.182099	11820.3
9071	0.167671	8769.65		12768	0.166681	1893.81		31391	0.181654	11971.1
11537	0.168002	7853.44		12754	0.169595	4008.69		34327	0.187253	14446.4
10439	0.167135	6959.6		5656	0.167646	1410.27		32531	0.186354	13037.5
54	0.168696	7130.26		5467	0.167243	2742.94		30881	0.18062	11532.8
8668	0.166809	8392.79		10968	0.167411	934.495		31591	0.180479	11436.7
11396	0.169043	8485.88		11474	0.168207	3115.86		30955	0.1807	10454.6
8669	0.173636	11960.6		5922	0.168521	1465.71		31456	0.182102	11257.5
927	0.166112	8867.11		5527	0.1693	3218.48		31181	0.183046	12091.8
10381	0.169608	7765.02		5092	0.166348	4202.31		30989	0.180507	12184.5
11444	0.166753	8239.7		11308	0.16771	2324.09		30393	0.179782	12280.6
1022	0.169656	8245.75		10988	0.167514	2065.32		30315	0.181665	11339.5
9015	0.169182	9218.61		5464	0.168228	2361.88		31343	0.181298	12237.8
13146	0.167229	6703.19		11053	0.167937	2570.31		30776	0.180407	13021.8
45	0.165852	7920.37		11231	0.166904	1944.23		31010	0.180092	11225.1
10790	0.167449	7472.68		11602	0.170255	3062.98		34371	0.182988	13348.1
1	0.167369	5603.21		5887	0.168285	2482.6		30817	0.180518	11279.5
733	0.170524	12401.9		11478	0.167212	2595.93		33582	0.186323	15260.9
10369	0.167609	7392.8		8348	0.168646	2007.16		33540	0.183701	13538.1
8494	0.168571	8387.07		6148	0.167931	2796.94		33730	0.186805	12882.8
11563	0.167436	7975.01		11662	0.168349	2372.21		31765	0.180987	11839.7
258	0.168945	7610.04		8432	0.169312	3585.52		31799	0.179198	12797.4
10716	0.165632	5893.56		6141	0.166755	4064.6		31104	0.182402	12125.9
13304	0.170413	8209.71		11117	0.168861	3150.89		33309	0.186965	15998.3
10348	0.16658	6079.64		11467	0.167513	2107.95		31722	0.181254	10894.7
13004	0.168902	7332.26		5422	0.168538	1539.87		30576	0.180903	13419.7
285	0.165211	7462.6		5509	0.167508	2904.44		30919	0.179718	11074.8
10338	0.171136	9144.82		5355	0.168755	3328.04		31628	0.181213	12302.6
10653	0.168246	9409.99		11068	0.172144	4475.82		31503	0.182295	12319.3
13121	0.167371	8773.93		6108	0.166294	3465.79		31498	0.180775	13206.1
370	0.167115	7262.83		8469	0.167701	3481.95		31412	0.180465	11891.2
13077	0.167557	7759.42		8365	0.16716	4606.85		31845	0.180213	12452.5
8835	0.168498	8119.85		4900	0.168718	1197.03		31143	0.18132	13186.4
12478	0.166562	10630.3		11198	0.167711	3016.28		31497	0.181491	12389.7
8817	0.168414	8810.01		8383	0.172418	6021.21		30767	0.184594	13530.3
11438	0.167437	7314.17		5545	0.166967	1098.85		34256	0.188148	13925.3
1001	0.16828	6879.33		5330	0.166855	2021.56		31843	0.180206	12661.6
842	0.166479	8504.53		11137	0.167003	3196.33		30917	0.18202	12179.4
10648	0.165779	8478.47		8503	0.166339	3185.99		31507	0.180371	11035.3
10814	0.168735	7931.47		11275	0.166704	2036.29		31148	0.181067	12118.2
10504	0.169048	7756.86		5449	0.167138	1896.65		30836	0.179522	10999.5
13356	0.167929	5470.36		5589	0.16724	3569.74		31077	0.179703	12483.2
10545	0.166777	8655.06		11660	0.167097	193.915		33773	0.187691	13188
1020	0.167855	9186.83		3640	0.165607	2536.45		31585	0.180369	11345.9
8868	0.167692	7516.55		5361	0.168202	3674.4		30683	0.181336	12150.9
10616	0.168333	8109.29		8407	0.168525	4201.39		32802	0.185872	14120.2
12876	0.167751	8971.92		12927	0.169021	4117.8		30517	0.180781	12401.7
13051	0.169418	7983.9		8464	0.171413	6983.81		30571	0.181293	12479.5
76	0.167629	6899.42		8410	0.167852	3892.34		32616	0.185233	14396.1
13324	0.169302	8061.98		11587	0.168111	1928.85		31431	0.181569	12201.5
13337	0.168621	7139.39		5762	0.168496	3257.16		31235	0.180654	12129.1
13270	0.167334	6359.5		5347	0.169399	3830.76		34210	0.186434	14444.6
8627	0.168113	7985.73		5911	0.168542	2658.27		33094	0.18568	13682.5
13087	0.166299	7807.55		11066	0.167046	3403.85		30891	0.17938	11900
10860	0.169118	9119.6		5020	0.166672	2592.76		30957	0.179444	11779.6
9052	0.168747	7219.75		11072	0.168515	3133.98		31978	0.182065	11032
10826	0.168109	7865.87		4924	0.167384	2759.4		34199	0.187602	14777.8
12850	0.167121	9785.87		6201	0.16734	1835.26		33420	0.188465	14107.3
8750	0.16723	8645.59		8394	0.167433	3076.92		33069	0.185337	12145.3
13492	0.168341	7493.5		12762	0.165195	1744.89		30884	0.180142	11637.8
8705	0.170471	9969.47		5927	0.16759	1232.25		31420	0.180627	12901.4
936	0.167944	7853.43		5842	0.169833	3516.63		31735	0.181704	12422.9
88	0.16688	8430		11096	0.167515	3406.42		31343	0.182866	11774.6
10803	0.169357	8239.81		10962	0.167793	2500.26		30721	0.18151	11260.7
10629	0.168639	8822.32		12811	0.16848	4167.61		33463	0.187251	13778.3
13259	0.16773	8188.2		11082	0.167977	2883.59		30339	0.181696	11552.8
13083	0.166499	7371.92		11294	0.167813	2379.38		31330	0.180495	12708.3
12833	0.166903	6473.81		5075	0.169401	2968.29		30935	0.181858	11961.2
13009	0.167737	8981.72		11261	0.168106	2113.62		31829	0.17946	11753.8
11538	0.167553	7300.72		5552	0.168309	1441.89		30283	0.181431	12380.6
561	0.167551	8820.61		5524	0.166793	1834.57		30240	0.18095	11567.7
1025	0.167546	8262.87		5677	0.167809	2325.14		33870	0.187501	14940.2
684	0.168887	8172.05		4979	0.165816	2007.59		30950	0.179354	10284
921	0.166276	8009.42		6219	0.166774	1060.74		32333	0.180142	10938.9
811	0.171805	10249.8		8500	0.167037	3006.1		31195	0.181516	12309.2
12462	0.168034	7282.76		12963	0.169067	3607.85		32200	0.180701	12800.8
11430	0.168458	9096.77		6180	0.168097	3459.04		31039	0.180369	11894.3
12529	0.167754	7524.91		11167	0.166088	1845.82		31756	0.180914	11677.1
222	0.167978	5975.1		5466	0.171362	5412.4		32628	0.183174	11966
10400	0.172461	11677.9		13230	0.168625	3256.23		30817	0.180879	11354.7
8711	0.168195	7781.4		6133	0.169837	1864.06		31011	0.180383	11945.1
13349	0.16618	7642.74		12917	0.170265	3045.74		31395	0.182077	9431.56
13377	0.168109	8524.5		11318	0.167186	3223.86		30463	0.181547	11462.5
11388	0.169423	7030.13		10974	0.16806	1849.06		30800	0.179207	11787.3
11501	0.16843	9073.3		4972	0.167263	2718.6		31432	0.180806	12354.5
13344	0.16698	6935.14		11111	0.167926	1991.29		30374	0.179399	13235.3
12479	0.168691	8931.88		5051	0.16751	3697.1		33298	0.186119	14710.8
58	0.167584	7453.59		13167	0.167048	2944.58		31726	0.182894	12454.6
13491	0.167408	7110.09		12518	0.168079	2369.09		31421	0.180074	11941.5
572	0.167025	7467.71		10956	0.169443	4202.56		32804	0.181666	9750.55
541	0.167674	7568.55		5321	0.16758	2944.4		31197	0.178304	11848.2
8662	0.175079	14209.1		5334	0.169021	2517.84		30231	0.179799	10471.8
93	0.168209	7187.2		5848	0.169154	2207.17		30789	0.179664	12351.4
8852	0.173491	13728		5606	0.167649	2226.35		31297	0.181024	11654.1
1024	0.167183	7459.19		5437	0.166747	1244.72		34032	0.186596	15291.7
109	0.168866	8517.37		13181	0.171683	5561.83		31915	0.181365	11673.3
9355	0.167358	7326.4		11107	0.168716	4284.28		31421	0.181829	12449.4
10809	0.168936	9656.68		4916	0.167547	3648.41		30631	0.17985	12113.9
8490	0.167448	7209.52		12761	0.167686	1236.17		31689	0.18088	11708.1
10490	0.1676	8321.81		11513	0.169221	4336.5		30427	0.181425	11454.3
8651	0.168373	6526.13		5559	0.168387	2259.81		29858	0.179531	10411.4
13005	0.167401	8156.74		5662	0.167132	2508.81		31833	0.181917	11391.9
10412	0.167605	7637.62		11490	0.167725	1925.26		31254	0.180734	12216.3
11666	0.168485	6988.34		11286	0.169478	2212.1		31291	0.182121	12027.6
9094	0.17453	13749.7		12767	0.171351	3880.04		33748	0.18734	14662.7
11419	0.16769	7183.31		5497	0.170488	4572.84		30964	0.181545	12009.9
10501	0.166996	8638.94		12795	0.167882	3345.64		34030	0.185458	12878.8
996	0.168387	8450.09		6115	0.167852	2411.7		31658	0.181484	10537.7
10726	0.169395	8166.87		6079	0.165961	2075.39		31691	0.181625	12610.3
10663	0.167113	7482.14		5875	0.167704	1522.85		31874	0.181886	11991.9
13089	0.166581	9772.27		11505	0.167991	2658.51		31842	0.181234	11329.4
13308	0.166917	7740.75		9070	0.168106	3285.11		30941	0.181971	11698.8
8596	0.169223	8412.23		11591	0.16725	3260.2		33184	0.187012	15205.7
8723	0.168095	8791.86		12785	0.166451	2257.86		31101	0.179735	10367.6
13360	0.169821	8307.28		13420	0.16689	2177.94		30905	0.182078	11229.5
12889	0.167333	8350.98		9062	0.167352	3253.19		30801	0.181161	11003.9
13105	0.167626	7738.69		8344	0.16596	2944.72		30521	0.181098	11668.6
69	0.168623	8858.57		10889	0.170857	1848.89		31723	0.181473	11776.3
8543	0.167428	7425.54		11006	0.166947	2271.54		31069	0.180199	12526.1
8497	0.169246	7868.91		12755	0.167006	3068.53		31048	0.181571	13023.8
10639	0.167935	8628.29		12552	0.167537	1271.14		31709	0.183706	12247.8
12991	0.167204	8531.75		11279	0.167369	2161.97		30647	0.183321	12873.8
269	0.167221	7561.81		10933	0.167285	2964.34		31886	0.181953	11448.4
903	0.16899	7855.9		11037	0.167974	400.921		31289	0.180873	11749.6
8738	0.171013	11406.8		5181	0.16876	2016.45		31115	0.180135	11648.2
10781	0.173675	13539.8		12920	0.166354	4079.33		30767	0.180484	11410.6
810	0.167182	7414.69		5829	0.166261	3161.28		30881	0.180995	10777.3
9360	0.167319	8706.42		12797	0.167568	2570.22		30718	0.181161	11002.9
10763	0.167588	7586.09		8392	0.166654	500.556		31053	0.181103	12191.2
13104	0.166796	7264.62		5446	0.167097	2145.75		30822	0.181313	13248.6
10694	0.167227	7765.49		5557	0.167103	2644.59		31457	0.18315	12672.7
13380	0.167728	8879.95		6221	0.166863	2101.67		31207	0.181839	12131.3
11429	0.167912	9232.6		12499	0.1676	3279.71		31046	0.181152	11546.9
11378	0.169882	7553.34		5808	0.167722	1936.54		33163	0.187027	14608.9
270	0.167977	7710.98		11048	0.16745	4292.19		31657	0.18152	11135.3
8555	0.16814	7612.53		6202	0.167632	2955.78		30966	0.181593	11241.3
732	0.166519	9071.3		4977	0.167238	755.923		31225	0.179941	11891.9
992	0.170982	9749.2		12771	0.168645	2424.34		30746	0.18082	12231.3
11632	0.169101	8930.94		12807	0.166438	2234.21		32514	0.186447	13253.6
10793	0.167738	7690.93		12792	0.166294	2701.86		31706	0.180944	12039.2
858	0.168301	6448.83		8381	0.169117	3074.3		31462	0.183015	11010.4
556	0.167782	7905.38		6237	0.16766	1502.43		31578	0.182367	13035.9
106	0.168163	7804.5		13221	0.166755	2604.01		31408	0.181586	10471.3
8850	0.172502	10579.1		4990	0.16792	2536.35		31644	0.181103	10778.4
10389	0.169216	9459.56		5259	0.172927	7797.13		31098	0.180843	12034.8
13385	0.168202	6955.55		5694	0.166248	2372.57		31272	0.182093	12171.9
12992	0.168629	7264.89		5458	0.168886	3170.77		33280	0.186113	13261.6
23	0.165789	7229.33		5890	0.167362	2490.12		31537	0.181936	10836.6
352	0.168276	7973.13		8357	0.167271	2203.66		30835	0.179937	10960.8
10585	0.16735	8181.47		6169	0.16818	3189.17		33902	0.186486	13777.6
915	0.167419	9109.32		6058	0.167357	2673.84		34074	0.185945	13524
12884	0.168416	8299.49		13267	0.167257	2707.97		30895	0.180481	11244.4
9357	0.166691	7311.71		11012	0.167492	1750.84		30608	0.181309	10816.2
9212	0.168698	7818.87		11486	0.16691	4615.05		30869	0.181424	11285.9
12905	0.168759	8310.02		12791	0.167892	3727.92		33736	0.187421	14376.4
10751	0.166554	6635.86		5639	0.168031	1605.81		31340	0.1799	13325.4
972	0.169574	9477.86		4895	0.1673	3342.46		31072	0.181861	10944
11615	0.174284	13726.3		11186	0.168496	2399.82		30585	0.180718	11371.2
8823	0.16862	6935.44		11019	0.168763	4466.03		31584	0.182247	12606.2
8905	0.186883	11941.8		11362	0.167313	3659.48		31726	0.181354	11147
13132	0.167737	7070.09		5651	0.167627	3568.23		31658	0.182209	12654.5
10672	0.17543	13649		8251	0.174009	8272.12		33809	0.187494	11837.2
971	0.167633	8433.31		13035	0.168684	3416.04		34123	0.188054	15139.7
12945	0.166235	7657.78		12770	0.16655	2337.35		32809	0.182672	10921.2
10689	0.166115	7528.2		11146	0.166485	3490.67		31342	0.181094	13167.6
806	0.168003	7264.74		8262	0.170139	4082.07		30897	0.181211	12693.6
10804	0.167123	8466.91		12798	0.168396	2105.01		29367	0.179225	11935.4
968	0.167477	8521.09		10994	0.169174	2651.89		31800	0.181265	10922.1
11635	0.167865	7957.98		8906	0.167799	2556.65		30589	0.180073	11722.3
10643	0.167661	6077.27		5696	0.168161	2107.42		31033	0.18213	10568.2
8499	0.168516	9156.73		11260	0.168149	3175		30905	0.17987	13108.4
13027	0.168867	8062.55		6203	0.169321	3380.8		33737	0.186102	12852.8
10522	0.167662	6691.94		13264	0.166886	3369.79		31158	0.180865	11613.8
12899	0.16866	7155.07		11515	0.167377	1701.88		30888	0.182253	11647
1027	0.167462	8984		11144	0.166117	4102.68		31592	0.181215	13066.7
864	0.167122	7133.77		10914	0.166762	1615.69		31972	0.184173	14038.9
8756	0.174085	14721.9		11094	0.169641	4834.05		31197	0.180419	10667.5
8657	0.166906	8208.21		5411	0.167102	2815.84		31844	0.181363	11668.8
10772	0.16957	7813.27		8839	0.170217	3638.35		35453	0.187003	13952.2
8707	0.166601	7104.05		12467	0.16657	2999.19		32692	0.185115	13079.2
10502	0.167918	8175.45		5553	0.169298	2703.32		30390	0.179888	11728.1
61	0.168269	6986.81		3683	0.167494	3106.29		31483	0.180315	11331.2
120	0.166901	6929.15		12525	0.167585	2024.33		34273	0.187116	14552.9
10805	0.170716	10994.9		5856	0.167695	1378.39		31555	0.181234	12194.7
13449	0.167913	6750.64		5344	0.168	1135.57		31134	0.180749	12381.3
13493	0.167664	7973.41		11099	0.167537	1040.22		31396	0.181858	12136.7
333	0.168609	5844.01		5626	0.167106	2789.64		31764	0.178801	12685.7
10359	0.16772	7216.76		10972	0.167947	2906.62		36709	0.187535	15492.7
940	0.167437	7420.34		5821	0.166695	2638.68		32244	0.183059	11656.6
10487	0.168039	8330.55		5093	0.167869	2721.2		31852	0.180563	11029.8
11375	0.169716	9550		13154	0.168438	1886.56		31833	0.182257	13001.4
10471	0.168349	7455.06		7092	0.169612	2009.46		31871	0.180727	13970
283	0.16837	7452.54		11489	0.165541	1797.72		31478	0.180889	11849.3
10770	0.169161	8389.45		12788	0.168632	2950.34		31115	0.180344	11501.6
8649	0.168841	8785.71		5549	0.168342	3156.12		31249	0.181667	12206.4
12830	0.165867	8483.74		4935	0.168033	2933.93		30402	0.17986	11338
10633	0.167265	8131.33		5837	0.168723	3389.5		31856	0.184176	12790.3
914	0.16861	8129.4		11477	0.167846	3040.57		31137	0.181944	12003.7
10583	0.16801	7948.59		11588	0.167066	2217.48		30894	0.179506	11001.8
10858	0.167139	8582.92		8257	0.167224	2517.57		30966	0.181079	11091.5
13391	0.167582	6812.54		5838	0.166321	3538.9		30740	0.179799	11216.8
8889	0.168958	8569.17		13195	0.167647	4070.17		31002	0.181429	11270.3
8869	0.168456	7924.59		5917	0.165831	2067.52		31875	0.180933	11339.7
11353	0.16945	8757.56		11200	0.16832	1122.79		31650	0.181523	11849.1
11502	0.170831	8001.82		11657	0.16953	3057.53		31328	0.180135	12486
173	0.167967	7893.54		12801	0.170041	3074.17		30865	0.181	10982.2
8825	0.170104	9549.93		11305	0.168427	2526.53		30846	0.179246	12549.5
446	0.168008	9302.27		5205	0.167847	3712.06		31044	0.181066	11036.5
10850	0.168295	7699.13		8240	0.166961	3144.96		32035	0.182188	11460.9
8847	0.166331	7249.95		11590	0.174369	8705.27		33128	0.187597	15071
12906	0.167532	7575.12		8411	0.168259	2846.6		31660	0.181244	11665.6
865	0.16995	7934.09		10909	0.167623	1337.57		34040	0.187217	12946.9
13287	0.167831	7396.69		5195	0.16657	3679.86		31765	0.181488	12118.5
10543	0.168433	7938.02		4945	0.167222	3252.98		31189	0.181374	12785.3
229	0.166094	8538.14		12553	0.16777	4189.87		31522	0.181841	12342.4
11637	0.16727	8747.93		5787	0.166921	3108.46		31199	0.180987	10868.1
403	0.166932	7571.41		5790	0.168664	2297.93		30521	0.180428	11153
8908	0.166915	8403.14		13250	0.167536	2410.58		31313	0.181638	12497.7
310	0.167082	7315.31		13228	0.166915	4014.34		33687	0.187211	15343.2
12855	0.167806	8279.45		5258	0.167522	2581.09		33340	0.188316	15084.6
9213	0.168538	7493.46		10937	0.167418	924.285		31009	0.181362	13387.8
9361	0.166814	7212.54		5526	0.167041	2837.97		30876	0.182174	12112.1
10680	0.16789	8614.51		9055	0.167592	2117.9		31606	0.181334	10198.5
12995	0.168038	7433.87		5551	0.166554	3008.96		31226	0.179911	11986.1
852	0.167433	7279.56		8371	0.171736	4622.93		30715	0.180915	12588.6
13281	0.16925	8587.42		5562	0.169056	3024.33		30517	0.180697	12569.3
958	0.168546	9147.03		11462	0.166074	2018.01		30881	0.182535	10883.2
13462	0.168861	8224.06		5800	0.168436	3331.06		31541	0.181504	11665
406	0.167886	9727.17		11059	0.16923	2689.24		31314	0.182189	11913.5
10329	0.167348	6683.35		10894	0.168473	1525.09		33244	0.187446	14351.1
791	0.168283	8448.11		5630	0.168736	5495.65		31362	0.181577	11429.1
411	0.167989	8259.86		5015	0.166915	2776.17		29984	0.180395	12002.9
10740	0.172977	14073.5		11293	0.168133	2711.6		31809	0.180937	12175.6
11383	0.16628	7552.46		5646	0.168985	1111.28		31753	0.182039	12057.7
12892	0.167476	8322.86		6094	0.166065	1963.56		31258	0.181258	11754.5
72	0.168545	9246.71		5897	0.167344	1638.81		30917	0.181039	12036.8
8641	0.172443	11688.4		13189	0.167375	2404.64		31214	0.1813	10688.5
13439	0.167233	6845.98		5748	0.16854	2012.92		30980	0.181348	12382.5
9096	0.168357	7959.09		5865	0.169886	3182.23		30495	0.179857	11702.2
13103	0.168269	8108.55		5427	0.167639	2587.01		31734	0.182368	12597.5
247	0.168209	7694.15		11594	0.16675	4262.67		33477	0.181909	10966.8
10476	0.180243	9856.94		11237	0.168585	-164.113		30535	0.180135	11603.4
10720	0.166176	7249.54		11132	0.167795	3392.72		31069	0.182033	11549.6
820	0.167446	9374.86		4993	0.166901	2146.56		33394	0.186092	12582.6
11639	0.167415	7601.94		5909	0.169041	2605.12		31356	0.181088	9573.51
10750	0.167887	8433.99		11154	0.169412	4728.35		31650	0.182039	11532.7
964	0.168027	7530.62		13150	0.172494	6063.74		30939	0.180829	11775.1
10652	0.1682	7749.87		11258	0.166665	1675.11		31831	0.182536	12586.7
10736	0.167748	7813.54		13232	0.168177	3029.88		31594	0.180917	10387.9
296	0.168241	7124.71		11163	0.168025	3578.55		32834	0.184517	13218.8
10363	0.1679	6718.7		4985	0.16784	1337.8		30009	0.178796	11319.6
10732	0.167758	10141.6		5177	0.169065	3071.95		31290	0.180694	12084.4
10617	0.166288	7271.95		11674	0.167238	2221.76		30597	0.179681	11873.2
11433	0.167274	8506.01		12551	0.168151	2788.42		31183	0.18215	11844.5
8623	0.167204	6571.77		13417	0.168269	1763.15		30258	0.180187	11806.7
1019	0.167321	7496.46		6147	0.167217	2092.42		31392	0.181824	11836.5
13299	0.169334	9603.57		5508	0.16919	2994.66		31220	0.180865	12183.5
12996	0.167446	8703.96		13425	0.167639	3330.06		31516	0.181957	13142.1
9012	0.168306	9784.25		6080	0.168735	2397.06		31761	0.181467	12333.9
10840	0.168989	9878.85		12779	0.167399	3331.52		31532	0.182228	12457.4
11521	0.167751	7568.88		6171	0.167415	1492.04		31717	0.180638	12124.7
8716	0.167463	7132.72		5395	0.166336	3660.15		34360	0.188514	15382.7
12853	0.167725	5783.93		5289	0.169177	1260.08		30470	0.179839	12537.1
10549	0.166287	6763.93		11070	0.166968	3166.83		31750	0.181737	12885.1
12936	0.168156	7738.55		5561	0.167638	1603.53		35246	0.186858	15429.7
11372	0.168168	7300.12		12813	0.167602	3650.17		31299	0.181369	10533.8
10844	0.16824	7148.94		11295	0.167144	3174.42		31743	0.181757	12542.8
575	0.166812	8044.08		12468	0.168059	2123.06		32291	0.18622	14595.1
13432	0.168127	8178.69		5154	0.168554	2069.89		31226	0.180227	11067.4
10674	0.170034	7971.29		5536	0.166995	3763.15		30756	0.180917	11616.4
10754	0.167077	8372.55		5599	0.165704	3431.72		30842	0.180787	11777.4
12460	0.17091	10616.8		12466	0.167907	2519.09		31519	0.181922	11087.5
9215	0.168143	7518.91		5844	0.168467	3955.85		30794	0.181012	12001.9
8646	0.170075	9450.37		5203	0.167749	1161.27		31377	0.18164	10971.6
8726	0.167495	6579.26		4885	0.166443	1442.42		31118	0.179835	10044.3
13447	0.166928	8073.31		4984	0.168084	1072.51		31086	0.180596	11051.7
158	0.173922	15165.2		12764	0.168193	2400.44		31324	0.179973	11421.2
8574	0.171339	9947.61		11581	0.167714	2028.2
8849	0.168709	7657.48		6152	0.168722	2167.34
747	0.166709	8164.41		4988	0.168013	2126.02
10342	0.167818	5817.02		8417	0.16772	2558.27
10703	0.168324	8156.87		13193	0.166827	2329.29
11391	0.166727	7533.58		5346	0.168545	889.514
86	0.169046	7854.31		13202	0.167864	3126.1
1013	0.168084	6810.99		5614	0.173449	8932.41
10406	0.168832	8216.21		12756	0.167104	2165.16
10715	0.168618	9296.74		6121	0.167117	2130.3
13309	0.169501	7666.67		6200	0.168128	1801.49
13314	0.166848	8179.12		11083	0.167806	2370.01
8605	0.167972	8062.03		8566	0.167602	3124.82
11640	0.168115	7730.54		5742	0.167333	2859.55
12564	0.167763	8059.19		4957	0.169566	890.696
10839	0.168001	8610.44		11608	0.168584	2259.11
337	0.167685	7137.85		8310	0.173251	6798.31
8728	0.167428	7275.98		5620	0.167709	2615.22
10657	0.167202	6387.86		10932	0.168583	3148.15
13489	0.169173	8169.11		11311	0.168891	3279.8
10523	0.167755	8643.38		13402	0.174674	8319.67
9043	0.167021	9117.86		5000	0.167415	1716.1
12856	0.167811	7680.52		8409	0.168009	3932.55
10634	0.166436	8363.33		10985	0.16721	3917.3
8535	0.167186	7424.66		11281	0.165957	2966.72
8784	0.167899	7903.25		11259	0.169387	2046.75
238	0.16701	7533.45		11195	0.16934	1674.28
10333	0.169239	7911.88		6229	0.173693	8642.99
250	0.167975	7741.79		5461	0.166979	2597.49
1018	0.167602	8302.21		5215	0.166866	3036.87
863	0.168432	7582.5		12981	0.167802	2755.23
12851	0.169133	7632.15		5857	0.167357	1949.48
9217	0.166489	7977.91		6209	0.166428	2902.2
8755	0.168082	8610.81		13161	0.168824	3156.72
11382	0.1682	9022.23		5187	0.166668	2767.29
8822	0.168375	8071.17		5505	0.168827	3593.61
11522	0.16787	8793.56		13224	0.167597	2950.13
10379	0.167873	7246.69		13268	0.167237	1542.6
3794	0.167393	9509.52		6232	0.17414	7711.11
13066	0.168425	9265.32		5670	0.167384	2225.76
9032	0.167576	9982.51		5648	0.166702	4057.7
8602	0.166734	7455.01		11360	0.166968	2506.96
10314	0.166692	6634.51		5447	0.168008	2078.62
363	0.168606	8894.41		11669	0.167853	3105.06
12999	0.170676	12419.5		12463	0.168245	4125.54
10811	0.168603	9690.73		6235	0.173205	7995.51
11534	0.16812	8774.78		5550	0.167874	1317.67
12891	0.167116	9737.69		13236	0.167704	3637.52
12944	0.171478	11987.8		9066	0.168427	1802.21
13457	0.168384	9436.83		8461	0.16754	2016.61
12846	0.16766	7078.61		11071	0.167991	1955.15
297	0.167397	7361.79		11493	0.166795	1866.39
290	0.168281	8364.72		13215	0.167895	3030.51
215	0.166705	7659.21		8569	0.167878	5094.11
10390	0.167153	9329.93		11089	0.168198	2040.13
500	0.169489	7880.78		5407	0.173413	6574.14
13285	0.168385	7331.28		4947	0.168505	1943.6
8558	0.167246	7050.48		4932	0.166661	4081.98
841	0.170068	8271.18		5765	0.166649	3900.6
9046	0.17467	13901.9		11596	0.168099	1356.64
12844	0.167489	7453.13		11234	0.16651	1743.31
12874	0.167405	8117.46		5642	0.16756	1656.94
9354	0.166787	7162.49		12794	0.167998	3165.66
184	0.169721	8312.09		8356	0.168238	1498.95
10817	0.16784	8684.28		11013	0.166912	3877.34
13059	0.167228	8128.54		13020	0.166394	2114.71
8532	0.168798	8463.33		5812	0.168004	4587.03
13069	0.166344	8378.33		8445	0.171841	5435.19
794	0.167748	6938.6		5052	0.16974	2592.33
11405	0.17384	13556.7		11215	0.167356	3209.59
36	0.174635	14597		5891	0.172223	3527.93
11530	0.169344	8938.57		3693	0.166784	1616.11
10503	0.168788	9967.51		5498	0.167602	2372.12
208	0.167742	6401.02		9359	0.168983	3070.6
11412	0.174081	15185.5		8227	0.175107	8542.2
279	0.16804	7095.67		8358	0.168173	3083.38
13073	0.168149	6562.73		5671	0.165562	3240.55
849	0.16824	6037.16		5324	0.169488	3913.26
13390	0.174548	13981.7		5402	0.167313	1186.07
11402	0.166912	8895.25		11182	0.167045	3723.97
253	0.16975	7620.3		6057	0.168127	1150.17
911	0.166526	5496.74		10944	0.167337	2311.22
138	0.168253	8447.72		8443	0.167915	3001.14
10613	0.167124	8125.95		5085	0.167039	2532.81
892	0.168486	7767.27		11157	0.16774	1235.18
10443	0.16784	7011.55		9042	0.168793	3105.27
10367	0.167331	8718.32		5381	0.168322	2925.98
11418	0.168136	6492.83		11264	0.168038	1853.51
207	0.167971	7573.83		5827	0.167832	2225.02
119	0.167221	7814.6		5245	0.166141	3380.67
13002	0.16671	7470.86		5625	0.167059	2111.08
10747	0.167624	6605.66		11199	0.166863	2611.97
11614	0.167805	6651.34		5895	0.167454	2445.62
13328	0.168569	7803.09		11011	0.170162	4733.79
8773	0.167509	7471.07		5223	0.16799	2271.37
8845	0.168757	6814.94		8431	0.166917	1275.86
817	0.168185	6978.07		12957	0.169504	2191.04
13054	0.169084	9327.8		12497	0.167924	3330.63
8614	0.165705	7437.85		12938	0.168707	2342.48
8575	0.1678	8565.87		5535	0.169588	3514
8635	0.169293	7931.73		5184	0.167995	2556.25
13097	0.168091	6000.48		13218	0.166319	2225.36
171	0.167935	7723.42		8369	0.168117	1764.32
13335	0.166304	6470.08		10964	0.170059	1507.89
11643	0.168772	7408.17		13233	0.169292	1880.81
10614	0.170072	7487.91		5791	0.167577	3582.69
8778	0.167699	8224.28		5796	0.168735	2920.96
379	0.168372	9303.46		6066	0.167572	-128.089
10317	0.167564	6820.88		12787	0.16804	1919.86
220	0.167735	7137.2		8327	0.16848	3388.29
12532	0.166763	8360.28		11578	0.16721	2618.52
13107	0.166132	7938.03		5162	0.168906	4944.45
9054	0.168755	8994.24		10996	0.167835	2302.97
1015	0.167573	6158.19		11193	0.170281	5156.17
10637	0.167679	7527.22		11090	0.168133	2952.08
301	0.167085	8741.12		11192	0.166752	2891.68
12503	0.168123	6470.59		5238	0.170047	1962.34
13019	0.167963	6730.47		13168	0.165916	1019.67
10787	0.166606	7385.23		5761	0.167569	2966.21
10343	0.16791	5795.9		11015	0.166934	2271.31
772	0.168827	7152.75		5832	0.169096	2780.1
13262	0.168075	6036.34		11450	0.167101	1107.94
11541	0.168169	8830.55		8359	0.168368	3052.04
459	0.168894	8810.74		5874	0.169064	2683.66
13061	0.166643	8326.76		8462	0.170478	2601.75
8673	0.168812	9295.23		13212	0.168167	3344.71
294	0.168334	7461.89		6088	0.167439	1162.91
75	0.167404	7237.23		11034	0.168096	2570.52
10762	0.165978	8261.07		5425	0.169808	3548.04
12904	0.167993	6223.5		11023	0.167664	3015.57
11351	0.169067	5880.73		5450	0.166726	2366.46
219	0.168187	5954.68		11093	0.169426	3797.76
8753	0.168245	10844.2		11081	0.16779	2395.93
11417	0.166769	8337.02		11223	0.166256	2719.52
10871	0.168472	8783.49		8441	0.168689	2214.43
565	0.168587	9138.41		11265	0.167457	3829.99
12481	0.16769	7533.86		6064	0.165828	2011.7
12896	0.168248	7392.44		4965	0.166176	899.52
10404	0.167222	9011.7		5049	0.166757	2474.6
8733	0.171912	14849.2		5348	0.16818	835.367
8703	0.172054	9822.61		6055	0.174718	7892.03
7	0.167891	7970.21		11115	0.173718	3105.83
8783	0.168649	8325.4		11140	0.166802	1396.14
10554	0.168567	8103.86		11232	0.167857	3148.55
10877	0.167508	7854.22		11221	0.167371	3212.23
121	0.167399	6308.29		4908	0.167566	2755.85
13098	0.169176	8140.97		11479	0.168287	2490.66
273	0.168924	6553.19		6225	0.17575	9131.73
10393	0.167264	7496.29		12958	0.168673	2099.26
10377	0.168024	10245.7		4912	0.167024	2429.76
12557	0.171934	11272.9		11575	0.167388	2979
12825	0.168038	8610.9		5271	0.168943	3228.27
13456	0.166078	7459.03		6059	0.169446	3172.61
114	0.167675	7189.88		11250	0.167165	1986.75
451	0.167942	7916.2		8379	0.168916	2876.44
8622	0.167784	9524.58		4989	0.168011	1351.87
11354	0.167592	7884.95		6174	0.168213	1771.51
11631	0.168576	8388.42		8421	0.166025	2185.95
8887	0.167724	7856.15		8326	0.167419	2427.24
944	0.167686	7570.85		11220	0.16666	3143.96
34	0.166992	7445.79		5499	0.168354	1310.33
10848	0.168947	7702.03		5863	0.16959	3656.9
13090	0.166804	8108.02		11316	0.167641	2564.81
260	0.167807	6111.47		5915	0.166616	1663.73
13389	0.167749	7988.11		10966	0.16832	2515.41
13330	0.168262	6934.8		12805	0.167345	2085.14
13006	0.165796	6619.99		8416	0.169335	2549.26
8676	0.167474	9988.84		11116	0.168141	1047.41
13342	0.168534	7879.11		6161	0.166127	1562.65
8633	0.168109	7075.81		5674	0.166483	3210.17
60	0.168322	7190.41		5131	0.168084	3028.71
10861	0.168313	8152.58		5876	0.166607	1787.33
12878	0.166816	8277.02		11022	0.166837	1392.52
10578	0.170328	8713.24		11451	0.166908	2164.34
26	0.168555	8418.6		8438	0.168019	2755.89
879	0.167914	7879.77		8459	0.166318	2044.16
74	0.167118	6960.5		12760	0.166559	3134.6
950	0.165979	7889.55		6073	0.166806	1709.44
934	0.168632	7339.32		10929	0.165469	2260.47
9356	0.169058	7597.44		11189	0.167677	1352.81
12505	0.168869	7496.94		5728	0.168299	2712.06
8751	0.166848	8232.34		11121	0.167479	1791.83
11644	0.169896	7544.31		11494	0.167969	2240.62
10491	0.166868	7499.23		5136	0.167831	1909.7
10759	0.167317	7269.96		11106	0.16758	1546.51
10851	0.166207	7977.13		8325	0.168265	1533.32
10601	0.169103	8176.76		8340	0.167151	924.876
905	0.167929	7739.9		8408	0.166859	1765.06
372	0.16664	9093.04		5924	0.167485	1970.58
13064	0.167431	8077.23		3696	0.169401	3439.47
10320	0.174306	10180.8		5270	0.169294	2995.9
63	0.167335	8968.56		5885	0.16765	3211.38
8729	0.168797	8523.3		5368	0.167822	3011.49
10450	0.166848	7523.34		5772	0.167758	3148.58
8591	0.168241	7238.26		13422	0.170007	1037.21
8693	0.167963	8013.16		4950	0.167316	3009.17
400	0.168213	7432.79		11051	0.167264	2889.76
13379	0.168876	6430.46		13038	0.174405	8299.67
13351	0.167772	6835.31		5815	0.169247	3591.63
9044	0.168505	8339.41		6149	0.167623	2596.25
11337	0.168981	9011.78		4958	0.168062	2357.19
11536	0.16696	6561.22		11302	0.166514	3808.06
8844	0.168731	8879.64		5778	0.167204	3969.01
398	0.16726	5938.11		10905	0.16782	2440.71
10766	0.16817	7767.81		8747	0.173286	3838.15
13296	0.170586	9815.7		4922	0.166704	2794.9
79	0.16703	7283.06		5638	0.17154	4425.87
10765	0.170631	10647.6		11010	0.17162	2999.99
952	0.168762	9273.41		9068	0.167565	2816.3
46	0.167515	6018.64		5727	0.168174	2946.32
13008	0.167531	6483.63		8436	0.17106	5312.02
9358	0.168359	7739.26		11252	0.17055	4840.52
988	0.166922	8091.86		13164	0.166898	1834.3
8718	0.170597	8909.19		5659	0.167676	2875.12
10593	0.167458	7188.93		5582	0.169402	3721.21
10834	0.166721	7222.66		5678	0.166459	2948.62
12852	0.16665	9333.09		11659	0.16965	1687.81
10681	0.168356	7632.41		8398	0.167577	1835.96
70	0.167402	7427.15		11597	0.166876	2517.7
10438	0.168269	6899.18		4899	0.167935	2078.91
8791	0.167292	7608.86		10908	0.167476	3693.42
8573	0.166133	6944.45		11139	0.168723	4378.45
12916	0.171385	11359.8		5089	0.16653	2986.65
10866	0.16895	8794.84		11075	0.167379	2238.76
986	0.167536	7236.29		10941	0.168747	3949.04
11376	0.16737	9490.75		11185	0.167302	2580.17
12829	0.168139	7223.29		5309	0.168395	2567.58
11646	0.16785	6132.04		10976	0.167562	1742.88
10427	0.169916	9075.32		9366	0.167159	2125.96
8824	0.166154	9280.23		5641	0.168543	2730.85
13333	0.174022	15256.1		5462	0.166828	1859.79
13453	0.167924	8103.19		12750	0.169438	3818.73
10324	0.167443	7174.99		13276	0.167533	3240.74
204	0.168491	6937.29		13170	0.16999	4675.66
59	0.167949	8671.04		11057	0.16983	2386.5
335	0.168604	9307.33		9006	0.170255	5265.25
10591	0.167818	7001.16		13280	0.168357	4123
8763	0.16725	8467.08		12933	0.167743	2683.27
10783	0.169281	9839.93		11210	0.16755	2182.09
152	0.169512	9059.69		5691	0.164979	3613.78
8714	0.169069	8844.8		5825	0.169192	3009.53
13099	0.168176	8631.49		5584	0.167109	3153.1
10734	0.166968	6861.09		5903	0.166966	1459.44
10505	0.168357	9845.28		13155	0.168359	3588.31
13318	0.170495	6373.9		11506	0.167577	1612.8
8592	0.168325	7729.67		13295	0.168024	2531.48
12966	0.170067	8980.89		5896	0.167904	1137.99
479	0.167773	7775.89		3674	0.167763	1683.82
10392	0.17156	9764.2		10928	0.16772	1922.91
11545	0.170057	8745.21		5853	0.168984	2888.36
13490	0.168297	7854.14		10902	0.168149	2743.99
376	0.167302	7968.68		10971	0.167024	2821.08
13434	0.168167	8371.94		13206	0.167752	4415.66
104	0.167503	6894.68		5341	0.168685	3305.74
11664	0.168536	7536.4		5423	0.167516	2201.04
574	0.167078	7565.67		8401	0.172298	6680.42
8630	0.166982	8123.46		5506	0.168654	2337.58
672	0.167097	7862.31		11000	0.166494	2497.64
966	0.166761	7911.82		6113	0.170105	3777.32
8757	0.173242	14182.6		5109	0.167446	2778.81
12870	0.168678	6806.81		11078	0.169177	2747.73
237	0.168362	9090.94		10887	0.169683	5466.61
11618	0.168211	7433.14		5008	0.16711	4298.82
10618	0.166121	7784.24		11512	0.16913	2785.14
8577	0.16842	8608.71		11585	0.166775	1708.88
10422	0.168222	9206.86		5387	0.167868	1827.7
11437	0.168639	7973.64		5814	0.167345	1024.15
8554	0.16698	8744.39		6154	0.166945	2176.06
10608	0.167888	9797.85		5595	0.168196	2194.28
103	0.166394	8297.23		5740	0.168812	2741.35
8721	0.16706	9999.32		11301	0.171169	6601.48
12843	0.16779	7545.58		6170	0.16697	3290.95
8660	0.16798	10189.7		5693	0.166303	3339.11
16	0.16724	8631.31		6214	0.165596	2518.86
984	0.168102	7159.93		5217	0.166484	938.086
13074	0.167397	6464.92		5799	0.167486	2623.69
8520	0.168769	9276.53		5314	0.167607	3118.72
8606	0.167646	7825.75		6099	0.168962	2607.72
8811	0.167366	7128.78		11014	0.167386	1845.47
10447	0.16557	8053.85		13171	0.170062	1514.94
8648	0.169875	11316.8		5828	0.169762	3142.74
369	0.167659	9065.03		13187	0.167076	2519.22
11547	0.166623	8282.67		5618	0.16627	780.769
13041	0.16704	8156.27		11058	0.167208	3712.61
9362	0.168724	8078.24		6168	0.167548	1531.12
78	0.167809	7778.29		10979	0.167307	1638.45
10788	0.167956	9400.16		11102	0.166658	3117.03
10873	0.166723	6408.02		5839	0.167465	3969.31
11380	0.167005	7564.97		11222	0.167813	2454
11523	0.167006	7563.3		12496	0.168306	-200.378
13374	0.167109	7404.46		13238	0.168184	4098.4
877	0.168212	7711.68		11030	0.169087	3556.64
10365	0.167581	8351.38		10934	0.166543	3060.15
213	0.166639	6464.89		11283	0.169825	3944.15
10403	0.16805	7249.12		11573	0.166892	2129.13
457	0.169681	7768.7		5001	0.167075	2039.63
10581	0.166959	8268.57		8565	0.167364	3354.05
11647	0.168229	7739.39		5050	0.16787	1308.06
11623	0.16754	7984.84		11056	0.166016	1599.21
10485	0.166285	7328.74		13227	0.168013	2295.7
448	0.165336	7549		8509	0.168433	2565.66
13013	0.171983	13156.6		8338	0.169754	3198.15
10622	0.166496	7343.68		5665	0.168209	2921.41
10414	0.166067	7110.61		11227	0.167048	2535.03
912	0.167948	7794.11		11285	0.166805	2099.86
11343	0.167079	8184.58		5338	0.167348	3774.34
8732	0.173395	11207.5		5281	0.168141	1601.46
12847	0.173006	11649.5		5585	0.168747	4447.56
12834	0.167399	7178.83		8339	0.167453	648.461
13065	0.168232	6748.93		5213	0.167864	2632.78
9021	0.174216	15036.1		5463	0.166639	2063.61
32	0.168727	7314.64		13480	0.166983	2002.69
8812	0.167519	8520.36		8336	0.16836	2054.6
13310	0.16915	7166.53		4914	0.166567	2121.71
8857	0.167977	8304.64		11292	0.168392	3978.57
280	0.168765	9708.3		8253	0.167984	1253.32
9033	0.167766	8595.25		6164	0.166645	2872.21
520	0.167686	6675.97		12781	0.170102	1872.91
13263	0.174468	13740		13199	0.16671	1182.56
9081	0.167408	8815.87		8452	0.166626	1356.83
13435	0.168013	9110.11		5565	0.166609	856.14
926	0.167666	6680.83		11103	0.166692	3437.25
344	0.16609	8215.27		5453	0.167851	3035.53
681	0.167422	6354.6		6126	0.168025	2991.87
10846	0.166245	8058.59		13242	0.169419	1886.93
10731	0.167219	7469.31		5798	0.167218	4743.59
12820	0.168922	7064.06		5699	0.167854	2901.96
10424	0.168389	8228.25		11084	0.166753	3234.22
13075	0.170197	8929.58		13412	0.167148	3039.35
11341	0.168969	7067.87		7104	0.168686	2591.65
10827	0.167384	7663.73		11240	0.166144	1599.35
12534	0.168402	8736.87		9019	0.174182	7655.68
10571	0.167718	7970.57		11181	0.167824	1585.82
8546	0.166599	8374.41		13407	0.169158	1548.88
12504	0.169314	6913.57		11600	0.166892	71.4079
8717	0.172793	11670.3		8391	0.16661	2523.39
10737	0.166867	9036.14		5731	0.165932	3165.55
13022	0.174182	14196.5		11194	0.165747	2026.76
10467	0.166972	8488.26		6176	0.167967	4041.76
13444	0.168367	6220.75		4946	0.169528	3986.86
8609	0.171475	12896.8		11016	0.169572	3464.76
9072	0.167476	7707.39		5533	0.167244	1578.96
11543	0.167007	7755.13		5652	0.166956	3565.71
10399	0.168606	7505.39		5354	0.166787	3533.13
8556	0.172692	12382.5		8465	0.168457	1866.56
416	0.167439	7119.79		5377	0.167878	1697.78
13311	0.169425	8049.35		5777	0.167668	1454.14
39	0.166959	5502.64		13416	0.165742	3443.76
938	0.167446	6490.42		5588	0.168148	3922.69
13370	0.167732	6842.85		13235	0.168026	2610.14
8821	0.166615	6689.84		11169	0.166065	2105.31
10562	0.168744	8288.76		5697	0.167048	3328.98
862	0.167618	8712.62		5339	0.172828	6523.93
8628	0.170682	10524.7		10912	0.168579	3133.85
1012	0.168237	8525.59		11135	0.167315	3118.25
377	0.168849	9748.39		13408	0.16953	4451.89
13125	0.16804	7084.98		12550	0.168972	2090.14
8607	0.168269	9113.37		13139	0.168696	4106.69
11557	0.167263	8368.28		8322	0.167415	1211.65
10708	0.167161	7791.03		4890	0.167574	4243.47
13118	0.168617	6349.86		11028	0.168232	1505.83
8679	0.167762	8534.24		11364	0.168729	1404.08
13086	0.167346	7923.16		5343	0.16714	3686.15
115	0.168064	6902.76		5757	0.17284	4530.68
359	0.174062	14482.7		5627	0.167602	1244.78
10388	0.168783	8942.57		5834	0.166179	813.933
923	0.167323	6533.84		6186	0.168073	1404.57
12977	0.174709	13356.5		8536	0.168262	4269.02
13388	0.166574	8669.24		5086	0.167926	2791.06
9061	0.172951	13347.3		9073	0.16795	3753.7
873	0.166414	7989.76		12548	0.169211	1858.66
11642	0.167932	7619.77		5410	0.172528	4938.56
13291	0.169074	8030.77		11675	0.168517	2674.68
28	0.167915	7496.69		11238	0.168922	2366.87
13272	0.16822	9733.7		12776	0.167844	2979.49
10482	0.168552	6271.99		5236	0.165674	2377.47
13127	0.167742	6851.01		5592	0.168444	3110.88
10518	0.167766	8745.88		13279	0.167199	1409.09
13053	0.167373	7936.47		10938	0.16679	1806.48
442	0.167149	7817.34		5733	0.167202	3358.26
10586	0.165869	7674.63		5542	0.168077	2794.69
13486	0.168266	8360.09		13411	0.171671	4848.51
10621	0.167227	9965.9		11166	0.167307	3597.36
9022	0.167769	7861.35		4896	0.167286	3601.13
759	0.167613	7224		5192	0.167028	2900.82
13329	0.166963	8038.27		4920	0.167248	4090.78
878	0.167894	5844.71		5036	0.168024	3802.24
8619	0.165924	9103.33		5763	0.166956	2726.22
11544	0.168899	9253.78		5930	0.167357	1671.9
8613	0.168095	8148.5		5880	0.168627	2258.18
11441	0.166969	8400.32		12747	0.168056	2510.67
13049	0.165984	8141.06		5695	0.166978	2984.02
271	0.169175	10407.6		5598	0.169417	4495.83
10645	0.168097	6459.67		10980	0.168382	4221.96
355	0.167983	9247.48		11001	0.16725	4220.8
10782	0.166651	8698.25		11271	0.169508	2925.24
8542	0.167239	6770.69		5920	0.168483	2392.02
9020	0.173209	11780.1		9353	0.16564	1271.94
12537	0.16923	7855.4		5929	0.167773	4218.97
179	0.169329	9776.99		8439	0.168309	2685.66
920	0.167758	8154.64		13257	0.169529	2925.43
12824	0.168387	10122.6		13426	0.169453	2324.63
13359	0.167762	8897.57		5249	0.168265	2921.98
12508	0.167453	7905.33		8907	0.174027	8910.19
13026	0.168447	6976.59		8483	0.168938	2532.59
12857	0.167695	7725.58		5926	0.167559	2743.39
10444	0.170074	8235.56		13182	0.167978	1011.87
12864	0.169412	9232.52		9367	0.16826	2243.78
11553	0.167978	8591.49		8425	0.16802	4001.19
1028	0.167393	7481.14		11446	0.169226	3320.25
8859	0.166683	8764.39		8488	0.167468	3536.23
8666	0.170393	9545.48		13237	0.167307	2350.9
13014	0.167258	8083.68		7097	0.168459	2181.34
8685	0.166212	7757.35		5647	0.168558	2106.87
12994	0.167502	7937.84		6227	0.167387	4219.44
718	0.170266	9005.38		11130	0.167868	1879.21
9363	0.171777	11531.6		12950	0.168005	3499.39
931	0.169914	8297.43		8455	0.16684	1791.71
908	0.1665	7934.17		5754	0.167971	2742.9
12840	0.169023	8289.55		5083	0.167656	2147.55
10445	0.166539	7469.81		4998	0.168409	4582.18
1006	0.167392	8189.48		12786	0.171297	5606.38
471	0.16618	8860.98		12928	0.166866	2574.15
10576	0.167376	7184.44		10947	0.166684	1553.57
10855	0.169266	8223.05		8361	0.167379	2608.02
1004	0.167971	6792.85		5531	0.167225	2230.15
11346	0.167593	7263.87		13186	0.166959	1188.34
10440	0.167827	7620.72		9014	0.169176	3824.87
10582	0.169373	7755.33		8501	0.167785	4570.33
8840	0.173106	13739.4		5906	0.169431	3790.21
8667	0.1681	7667.24		4905	0.167479	3475.12
278	0.173477	14473.1		5009	0.16792	1816.62
11404	0.169259	7049.79		8343	0.167865	3484.93
350	0.167155	8513.68		6140	0.167498	3523.55
8793	0.173794	12970.7		11073	0.166768	2596.21
10870	0.167173	7051.55		13229	0.166412	2045.83
10745	0.169394	8399.31		4968	0.168624	2799.65
13313	0.167507	7315.55		5055	0.16862	1340.9
10856	0.166849	6846.46		5862	0.167274	4214.74
8674	0.168235	8800.57		6220	0.167795	3032.95
9036	0.166676	8923.8		5910	0.166141	2013.55
10642	0.173851	14362		10943	0.168025	2500.38
10664	0.167227	6727.34		12956	0.166052	3038.52
10691	0.166712	8035.58		11595	0.167769	3545.22
10604	0.167235	7620.93		12744	0.166572	978.908
364	0.168243	8125.64		5307	0.168316	2731.59
11648	0.167375	8443.85		5893	0.166205	728.25
10596	0.167234	7689.23		5736	0.166842	996.916
12841	0.16745	8298.19		5649	0.168816	1931.76
12947	0.168176	7753.26		8510	0.170068	5506.75
38	0.165574	6967.17		8460	0.167771	2242.91
55	0.167798	7080.84		12775	0.168103	352.791
73	0.167753	7119.44		13424	0.168354	2067.44
9086	0.172813	13087.5		11504	0.167755	2977.27
10346	0.167009	7380.19		11122	0.167653	2729.61
10656	0.167704	8163.48		10901	0.177585	5315.16
906	0.166972	8446.83		5220	0.167871	2532.23
11499	0.173118	12256.9		13200	0.168103	1656.24
87	0.168187	9005.06		4994	0.167247	3601.79
10779	0.168548	6022.79		5152	0.166706	2500.16
13032	0.168907	8228.23		13153	0.16693	2819.95
8495	0.167391	8565.29		8387	0.168458	2298.09
8515	0.168008	6766.87		11168	0.167248	2915.56
8684	0.16673	8630.9		13283	0.169429	3156.84
11342	0.167985	8288.76		5345	0.16838	3571.96
10548	0.169441	7577.46		13219	0.167246	2589.73
8725	0.167268	8756.58		4992	0.166991	2151.94
10516	0.165905	8684.1		5730	0.168962	2510.12
10592	0.167722	7523.08		12555	0.171083	5909.68
12835	0.168264	7102.9		11466	0.165593	1863.96
956	0.169216	8719.02		11021	0.168653	769.05
13058	0.168467	7293.76		8429	0.171159	4745.51
13080	0.168342	8684.81		5182	0.16727	3665.35
11548	0.167581	7869.96		5843	0.168104	2068.81
10774	0.168273	10207.9		5581	0.170225	2877.83
884	0.167837	7194.23		6207	0.167224	2471.42
570	0.167729	7049.44		6212	0.166678	2113.66
209	0.166145	7420.07		11312	0.166804	2022.24
13361	0.168206	7233.77		5294	0.166932	1876.17
895	0.168493	7762.01		8902	0.171358	5700.48
10336	0.168585	8243.11		8259	0.168801	1380.79
13088	0.16788	7508.37		5793	0.16663	3516.24
10460	0.167528	7359.37		13277	0.169847	783.309
13081	0.168202	6931.63		5916	0.166608	1955.09
10802	0.169884	8173.7		5547	0.167284	3090.62
235	0.168596	8548.06		13255	0.175036	3569.27
13149	0.167472	7331.05		6162	0.171952	7840.19
129	0.16729	6921.22		5434	0.167385	2629.24
11629	0.167586	8919.95		11095	0.168776	2111.38
12900	0.170663	7590.97		10907	0.167689	2161.59
12539	0.168197	8151.55		11514	0.172085	3220.78
8581	0.168464	8576.49		12782	0.168027	2689.25
8699	0.16706	8712.27		11262	0.168215	2381.24
10486	0.167632	8084.85		5809	0.166144	2687.92
12866	0.168885	7185.19		11604	0.165943	3872.39
203	0.168933	8036.74		12814	0.169233	1730.3
998	0.168131	8017.62		11003	0.168354	3032.49
13131	0.167042	6592.85		5621	0.168846	3408.03
8493	0.167123	7907.99		11235	0.168346	1879.65
8570	0.167702	8048.1		5643	0.168116	3020.96
13292	0.167566	9210.44		6145	0.16677	3106.45
942	0.166348	6112.76		5155	0.167371	3049.9
12511	0.167818	7305		11202	0.167039	1360.53
13450	0.168876	9122.79		12490	0.167401	2767.27
12828	0.167415	6331.35		5666	0.169117	3076.51
13286	0.167694	8576.54		4888	0.167705	2715.88
10864	0.166957	9942.4		8384	0.167517	2507.19
993	0.16917	6540.61		6071	0.16734	2579.99
10437	0.1677	9903.6		5767	0.168291	3261.02
467	0.167456	6554.93		4889	0.167357	2875.07
12513	0.166728	6999.04		5436	0.167368	3020.68
831	0.168123	8292.64		13169	0.167097	4140.33
10752	0.168104	6811.64		11041	0.167549	3332.66
13085	0.167582	7172.81		6163	0.16616	2183.93
291	0.169347	8442.94		11463	0.166912	1651.54
107	0.168672	8831.21		11459	0.166844	2830.3
8647	0.166135	8068.94		11599	0.167005	2740.1
13383	0.168151	7327.43		11118	0.167573	2105.17
10620	0.166758	6801.54		9060	0.171609	6093.7
8589	0.167956	9139.87		13244	0.166282	2999.24
519	0.167488	8443.92		8446	0.166392	2844.26
10659	0.166918	8193.82		5242	0.167644	2204.92
8765	0.167103	8407.69		13205	0.168173	2901.64
11381	0.169945	9034.05		13207	0.166915	2286.62
531	0.174061	12491.7		8424	0.167217	1190.02
10662	0.167883	8664.35		5770	0.167633	3565.82
13021	0.167373	6866.76		8481	0.166426	1227.06
90	0.168494	7499.66		8435	0.167155	3863.72
11649	0.168005	8646.99		5517	0.166808	1808.03
10776	0.168229	8724.09		5586	0.168258	2358.12
9364	0.167913	8562.96		13254	0.167444	2080.64
11352	0.168138	7188.34		11488	0.168664	2635.24
8638	0.167654	7650.09		12915	0.170217	6912.09
12908	0.167317	6984.27		13046	0.167836	1944.3
10623	0.169113	9217.03		12777	0.167817	1696.03
10568	0.167622	7217.46		11079	0.168315	2411.62
10579	0.16959	8486.24		5899	0.166436	1074.58
10869	0.167575	7447.17		6179	0.167342	3083.78
11555	0.167826	8124.21		13423	0.167227	3841.7
13116	0.168798	8694.74		13160	0.166805	4316.9
11356	0.167347	8311.3		5849	0.170114	3167.84
10495	0.168088	6709.07		5882	0.16673	3695.65
8534	0.167754	7935.39		5405	0.16725	2406.92
8643	0.17249	13861.4		12743	0.170397	2944.86
899	0.168067	9334.86		5227	0.169869	1327.91
13406	0.168037	7918.63		12911	0.167684	3738.46
8816	0.167737	9039.74		11156	0.16929	3126.55
10353	0.16668	7523.43		11042	0.166888	3471.02
909	0.167387	8925.35		9051	0.165531	3533.67
777	0.168436	7418.52		5301	0.168409	2160.53
10867	0.170526	8702.31		8382	0.16678	2537.87
512	0.167841	8072.33		5138	0.168027	4327.55
111	0.167893	8737.33		5554	0.166118	2687.96
973	0.166728	7583.56		10991	0.168002	2549.38
13336	0.168711	9098.45		11319	0.169126	2419.31
8739	0.168414	8478.84		5175	0.167302	3596.46
10351	0.167661	7599.75		10915	0.166187	4156.74
10507	0.166768	8435.1		5836	0.167938	3025.02
1016	0.173139	7768.23		5221	0.169462	3548.44
13303	0.16505	6978.14		11483	0.166893	2453.18
13033	0.167861	7968.55		13256	0.167595	2251.15
11424	0.168044	8420.04		6167	0.168369	2491.07
9013	0.169134	8148.17		11211	0.166683	4048.27
8571	0.169099	7847.82		5732	0.168509	2287.57
13357	0.16843	7914.48		10957	0.168349	2360.14
8650	0.166291	6084.09		5884	0.167259	3720.7
924	0.168744	9071.8		5060	0.181693	4567.44
13294	0.174172	14015.9		3661	0.166937	3363.9
10474	0.168278	7567.08		8396	0.167853	867.98
8562	0.165383	5993.67		5631	0.16638	1857.43
12531	0.167216	8463.98		4969	0.165941	1962.95
8762	0.16651	9094.49		5738	0.167622	2271.07
12541	0.168172	7943.15		3698	0.166962	2686.72
8836	0.167509	8498.25		11363	0.166553	2097.74
11549	0.168111	8309.71		5433	0.166154	2080.11
13452	0.171497	14325.9		11105	0.168567	3746.5
10678	0.169283	8627.57		5669	0.167939	2574.42
961	0.168079	6352.18		5847	0.166215	2873.85
68	0.173296	13456.8		8487	0.167951	1755.19
10598	0.169356	7105.33		5912	0.16745	2013.35
8787	0.17398	14088.1		5315	0.167966	3002.13
346	0.165296	7122.95		11317	0.171236	5200.35
10718	0.168643	8574.48		6138	0.167789	3358.5
11385	0.168064	7325.28		11064	0.169732	5999.56
10395	0.168901	7550.14		11509	0.167611	2441
822	0.166136	7946.96		11063	0.168289	3805.99
10842	0.16681	8098.68		11607	0.16696	2601.34
10376	0.169034	6576.31		12495	0.167412	3417.1
10499	0.167837	7394.6		12799	0.168994	900.834
13436	0.168089	7187.23		5523	0.169499	3185.24
10405	0.166092	6247.71		5921	0.166988	2526.13
13442	0.167482	9715.66		12753	0.169092	3426.9
10700	0.168863	7082.79		6216	0.167989	1894.79
775	0.16632	6831.3		11309	0.168832	3879.47
2422	0.167778	6312.79		11036	0.169116	2795.83
8652	0.167597	8221.42		6224	0.166072	3417.94
8759	0.166141	7963.31		12961	0.16773	2039.27
11427	0.169339	8020.07		5813	0.168309	2692.04
357	0.168191	8521.78		12800	0.167746	2551.45
8579	0.168805	8689.19		10999	0.167393	2325.2
47	0.167386	7296.62		5225	0.16737	3699.71
450	0.169307	8309.51		8486	0.167764	1603.33
447	0.174244	15168.8		13481	0.16665	1731.09
11622	0.171418	8612.91		13427	0.16837	1935.23
8790	0.167962	6744.88		12772	0.168889	2850.75
11650	0.164229	8115.82		11359	0.167742	2378.55
108	0.168102	9373.52		11470	0.167687	3564.31
10536	0.166856	6026.84		5337	0.167138	1617.87
8659	0.167537	8333.89		8479	0.16653	3463.69
929	0.168753	7205.33		5548	0.168133	2757.13
10410	0.166629	7519.68		11453	0.16822	1385.65
12890	0.168853	8515.13		5673	0.16837	4868.94
11389	0.168076	7637.8		10946	0.167197	1521.9
11500	0.167694	8916.95		5409	0.16645	3575.53
439	0.16685	8271.34		11224	0.168549	3594.42
10797	0.168271	5855.73		6142	0.167067	1830.12
10500	0.166954	5352.74		3656	0.168179	1413.55
10316	0.166436	7322.99		3646	0.168659	2801.7
191	0.167314	6986.74		6131	0.167378	2459.1
10676	0.166658	7698.16		5583	0.166143	4002.63
487	0.167573	8018.03		5729	0.168945	2455.41
9050	0.165714	8016.8		10926	0.168183	2620.49
9365	0.167286	8493.03		6116	0.168729	2790.85
13463	0.169274	7223.75		13289	0.16738	3076.16
8709	0.169111	11392.7		13179	0.166985	2180.11
183	0.167372	8468.9		8447	0.167737	1850.98
8832	0.16909	9384.11		6104	0.166374	2249.47
11627	0.168582	7196.09		5444	0.165461	3819.05
354	0.16641	8219.24		12752	0.167161	2381.43
819	0.166332	6710.03		6106	0.165935	1553.79
66	0.167793	7420.61		4980	0.167321	2952.14
13350	0.165786	8226.47		3676	0.166708	2044.34
8853	0.167343	8803.72		11257	0.165634	436.836
8740	0.167709	6962.52		5845	0.167735	3448.54
10725	0.168107	5941.42		6182	0.16752	3573
10837	0.167296	7560.75		11054	0.167577	3633.51
8774	0.16656	8529.38		5372	0.16811	3353.86
10419	0.168591	7721.06		11236	0.168088	1205.34
9034	0.168616	8964.3		6185	0.17322	8404.55
13023	0.166477	7206.96		11020	0.169006	2761.45
11560	0.166424	7897.84		13239	0.167301	2718.78
883	0.1679	7019.27		11101	0.168842	2497.1
8553	0.171797	9474.4		5608	0.168901	1837.45
10841	0.167362	8671.49		11074	0.168914	-82.5015
10724	0.169755	7880.1		10970	0.169047	2142.26
10658	0.167324	8412.51		5676	0.167932	2145.19
10795	0.166887	8193.96		13243	0.168536	2333.11
12873	0.167168	7975.38		8470	0.173264	6294.09
8538	0.168738	7723.16		4891	0.166814	2168.04
10711	0.166141	7340.95		5817	0.168002	2538.82
11425	0.167798	6509.48		11143	0.168136	1713.48
8549	0.1684	8167.33		8444	0.168607	2001.08
10334	0.169013	8651.62		5810	0.165944	2727.42
12542	0.167273	8489.19		3635	0.167893	2059.4
10325	0.168663	7544.48		5541	0.172501	5582.62
10435	0.167838	9201.28		12763	0.167106	2655.11
10590	0.169324	8669.58		13241	0.169906	1559.38
10574	0.17545	12358.9		12492	0.167653	4093.9
10413	0.168253	7601.62		12946	0.16674	2353.26
8539	0.168974	7518.36		11577	0.167242	1208.14
10854	0.167295	6375.38		5629	0.166565	3563.02
13148	0.17362	14672.8		5201	0.165569	1661.45
11403	0.168701	7720.55		3655	0.166924	4014.76
10606	0.168981	8048.62		8265	0.167638	2892.53
9077	0.168427	9926.73		5746	0.166658	2065.66
11550	0.167268	8164.64		11077	0.168236	2185.01
960	0.168599	7768.08		12812	0.167911	2934.09
8727	0.166791	8244.88		5465	0.168318	4036.68
10695	0.1691	7151.42		12519	0.172128	8043.56
10332	0.167145	8096.54		12748	0.167048	2192.47
981	0.166737	6671.89		5675	0.166717	1967.29
12816	0.168898	7084.65		13162	0.168211	2935.34
12872	0.173761	14736		4996	0.167644	426.181
1043	0.169402	7930.43		5773	0.16984	2694.61
10540	0.167992	8503.6		5316	0.168429	3265.89
12923	0.175017	12971.1		5859	0.16743	2825.54
13401	0.168874	8601.52		13018	0.168767	4740.69
10697	0.167654	9527.8		11282	0.167854	1710.05
8843	0.167702	7873.13		4887	0.166719	418.136
13365	0.167791	8207.25		5193	0.166565	2506.8
10719	0.167447	9114.34		5457	0.167271	2083.43
8827	0.16784	7938.08		11100	0.168794	2838.32
187	0.167366	5763.91		6134	0.167472	4047.57
762	0.167533	8395.2		11204	0.166608	2485.67
8775	0.175236	11218.4		5371	0.167533	2861.22
781	0.167679	8955.71		13165	0.168003	2461.87
8658	0.169064	7226.97		10975	0.167106	1657.99
10542	0.166495	9270.16		11219	0.16757	1078.05
10706	0.168302	8203.6		5607	0.167014	2114.22
243	0.166609	7006.91		11131	0.167569	4368.21
13399	0.16662	6914.94		5894	0.165158	1648.06
999	0.166379	6995.27		8838	0.167354	2963.91
1049	0.167441	8579.84		13204	0.16641	3194.72
10397	0.168828	9021.41		11035	0.168549	1954.09
12535	0.173913	13935.8		5429	0.168066	2195.97
937	0.166577	7922.56		3642	0.166899	1954.22
894	0.167674	8851.6		6132	0.168133	3029.27
12907	0.1739	14757.5		13197	0.167382	3598.75
8768	0.170141	9929.45		11320	0.167886	2185.31
12948	0.169781	7956.81		11158	0.166961	2303.59
18	0.167113	6643.63		13138	0.174735	8276.32
8576	0.174456	14267.7		5295	0.168614	1785.47
10838	0.167384	5915.51		10892	0.167529	5052.85
10650	0.167953	9369.21		11304	0.168017	1069.02
9030	0.170116	7928.78		11207	0.168689	3292.82
10398	0.16846	8329.16		5774	0.167694	2069.83
12859	0.169081	7883.98		6081	0.167627	2950.22
10690	0.174761	12761.4		10950	0.168609	1342.33
8789	0.168246	8329.12		3692	0.168499	2270.26
919	0.167979	7866.86		5002	0.166632	3796.96
8618	0.173308	13992.9		12930	0.168121	2782.78
8779	0.167724	8605.88		5451	0.168193	1771.23
13029	0.166125	7610.6		9211	0.167424	3210.45
12471	0.166413	7906.68		13473	0.166533	2208.5
10883	0.168163	7857.41		13010	0.167632	4477.02
13063	0.165753	7214.69		8350	0.166964	1890.41
8583	0.167982	6307.19		8466	0.172969	6959.79
13375	0.168497	7243.94		5218	0.167765	3096.79
1008	0.166509	8784.07		5783	0.16774	3120.14
8735	0.166961	7217.3		11226	0.167613	1615.16
12831	0.166472	7776.25		11229	0.167112	2461.23
11668	0.167366	6597.89		11658	0.167396	3525.27
10423	0.168365	8148.01		10924	0.166736	1391.07
306	0.167264	6580.54		8644	0.168001	3849.94
8634	0.172676	12855.2		8337	0.175615	8015.17
10605	0.173161	11312.3		5591	0.166513	1609.86
1033	0.174305	11174.6		6146	0.166279	2061.71
413	0.169027	6045.02		5340	0.168532	3744.18
951	0.167962	7630.4		11609	0.167561	3157.67
10575	0.168363	8156.22		5645	0.167287	2452.39
12459	0.16969	9473.9		4999	0.167791	2716.69
835	0.167561	7623.44		6136	0.166782	3263.68
12839	0.168161	6561.72		11263	0.167896	3283.84
1007	0.167818	10452.3		8568	0.174183	8693.54
10651	0.169174	8542.35		8475	0.167622	2906.22
872	0.16785	8359.12		6195	0.16632	2196.75
11357	0.167607	9348.02		13217	0.168408	1857.87
11565	0.166134	7856.97		6120	0.16804	2235.39
569	0.173351	14428.8		11123	0.170139	5909.11
10527	0.167192	10100.9		11065	0.167008	3214.18
8527	0.16852	7371.39		5406	0.168196	2752.38
10661	0.166701	7743.42		5267	0.168064	1043.25
10595	0.167102	8013.92		8246	0.166468	4592.61
13355	0.166433	8146.89		12778	0.16728	1982.44
10824	0.169174	8836.66		11584	0.16721	2583.94
13079	0.168455	6969.71		11044	0.168338	3744.46
10626	0.167723	7935.86		13419	0.167478	2148.32
10646	0.166245	7694.79		11253	0.168229	1518.63
82	0.170129	9860.41		13275	0.168756	1962.42
1034	0.16757	7467.66		5264	0.166886	1571.66
1041	0.166746	8181.31		6084	0.167919	2792.95
8639	0.168758	8475		5879	0.168821	4271.75
37	0.168474	9055.99		5443	0.16764	2589.76
8719	0.169739	7638.05		5540	0.167682	3388.49
12868	0.167862	8113.53		5734	0.168078	700.971
12475	0.166634	7912.22		5824	0.166374	1317.62
8587	0.166262	7075.48		8505	0.173807	8166.96
12854	0.16729	6613.93		11288	0.167215	1546.53
10875	0.170108	8448.97		5250	0.167316	3013.08
13305	0.168423	8538.41		10913	0.16802	3158
10865	0.168889	6880.48		5312	0.167372	3510.86
10810	0.168242	8022.42		10906	0.167769	2499.88
11517	0.168142	8690.53		12783	0.168444	3090.17
249	0.170061	10428.7		5004	0.169034	2441.72
12822	0.165669	6511.3		5090	0.168733	2205.28
10760	0.166298	10031.7		5528	0.166884	2070.1
11416	0.167224	8514.28		12769	0.167511	3247.12
13030	0.1685	8748.1		10885	0.166718	1905.03
8749	0.167805	7303.83		9220	0.167913	2580.08
11420	0.167214	7599.82		8489	0.16902	3295.63
1010	0.168318	7903.52		5861	0.166023	3407.05
9082	0.168721	8686.81		11465	0.168578	851.86
12530	0.168318	7862.71		5428	0.168116	3076.24
875	0.168	9326.55		11069	0.166514	3006.49
10794	0.167514	7625.89		8453	0.168009	2730
10785	0.167834	6822.75		6100	0.168697	1600.93
893	0.167804	6530.46		4931	0.166255	3339.99
13109	0.167591	8703.91		5128	0.16761	2164.64
12925	0.168297	8111.65		5775	0.167073	1422.67
9098	0.168268	7671.65		8419	0.168084	2719.03
10407	0.168754	7872.34		5400	0.167512	1823.97
10387	0.1671	8963.57		5448	0.167226	1360.76
64	0.173356	14146.7		6127	0.166852	3692.74
10702	0.168925	8728.72		8376	0.168238	4629.63
10727	0.167606	8518.62		11307	0.169023	2366.11
8761	0.167472	7361.59		10900	0.168763	2692.3
10509	0.167175	7555.78		11670	0.168605	5207.75
12912	0.172361	8774.57		12493	0.167218	2140.92
10607	0.168558	7426.41		5373	0.168329	3080.3
13114	0.168996	8601.88		5546	0.167335	2509.76
990	0.18373	12993.6		11296	0.169113	4135.13
10798	0.167929	6442.96		8261	0.168007	2028.97
870	0.168477	9571.89		8373	0.16659	2512.82
27	0.166957	7252.47		5703	0.16789	1471.86
10494	0.167699	7358.5		8360	0.167122	3024.05
11566	0.166757	8053.89		11027	0.167833	4012.12
10789	0.167124	6813.32		13194	0.170202	5400.9
9056	0.167493	7348.31		5855	0.168138	3909.24
375	0.167794	7149.27		11510	0.166627	1334.73
1035	0.1673	9658.4		11145	0.168451	1230.74
13378	0.166127	8512.91		5246	0.168349	2664.04
533	0.166218	7807.82		5062	0.168672	1652.95
10857	0.167367	8144.73		10948	0.168187	2092.55
1021	0.167825	7888.87		6128	0.167626	2789.58
8608	0.167825	8744.79		5889	0.167853	1794.38
11370	0.165198	7473.72		11473	0.168144	4098.81
8736	0.167918	8664.15		5745	0.169323	2132.46
8547	0.170838	10100.7		10993	0.166569	1663.66
10319	0.167964	8145.26		5698	0.167321	1518.87
12476	0.167897	6233.6		12516	0.173717	9208.43
12885	0.168375	8439.23		5779	0.167235	4060.15
10526	0.167318	8032.14		5269	0.165889	3050.78
13128	0.166881	7177.04		13175	0.169142	2665.28
10624	0.169186	8834.29		11002	0.167312	3258.78
10425	0.174391	13214.7		5188	0.166412	3225.54
918	0.168946	7215.97		5454	0.168667	4152.95
11407	0.173191	13697		6095	0.167454	1065.02
985	0.167427	8288.36		12931	0.167117	1177.19
10638	0.169034	6883.35		11080	0.167336	2204.94
8572	0.167888	7816.68		13418	0.166977	2509.76
13466	0.166433	5778.34		8347	0.168834	1845.5
501	0.167338	6890.65		11487	0.166714	1835.82
11567	0.167419	8317.26		12520	0.166956	2520.98
567	0.167818	9137.54		11091	0.173689	8504.22
10350	0.168676	9343.14		10984	0.167702	3206.68
11569	0.165761	6715.21		6196	0.167726	1696.57
10843	0.168907	6705.49		5426	0.167461	2767.51
10530	0.167386	9119.65		11049	0.168484	1171.91
10449	0.168326	8505.95		4906	0.167557	2744.26
8767	0.174641	13763.7		5331	0.167386	1342.18
10417	0.167611	9149.69		5363	0.167677	2363.68
874	0.168817	6339.87		5593	0.167335	2024.97
13271	0.167884	9240.84		13034	0.165948	1086.24
13031	0.168216	7826.53		11278	0.167355	1320.27
10464	0.168783	6344.69		5088	0.167852	3934.99
331	0.174185	13489.7		11495	0.168662	1811.9
164	0.167135	7900.43		3641	0.167094	1075.49
10415	0.168551	8852.32		8582	0.164681	2297.67
13485	0.167068	8514.17		10995	0.167041	2769.32
11519	0.167275	7525.58		5098	0.167731	2386.64
10611	0.169363	8972.47		11267	0.167144	3533.51
8675	0.167005	8322.87		5881	0.16746	3732.9
955	0.167757	8575.53		5612	0.166909	1513.92
9045	0.170922	7897.35		5034	0.169125	2468.43
116	0.170391	7806.39		12964	0.172613	7659.78
713	0.166399	6761.39		5094	0.168469	2182.52
12880	0.167544	7913.57		8324	0.167135	1135.55
10723	0.167349	7641.22		8423	0.167959	2063.69
4	0.166492	6942.29		5596	0.168205	1705.07
8694	0.168806	9552.81		12545	0.170469	3839.19
10352	0.166245	7415.54		13274	0.166471	2075.67
12869	0.168992	7130.83		12774	0.168179	3664.89
1030	0.168022	9638.68		13482	0.1679	2473.73
8498	0.16816	5400.08		11026	0.167264	1087.82
9025	0.171885	11584.4		13300	0.166859	2752.6
334	0.167575	7853.99		11024	0.168311	2836.05
8492	0.170074	11127.4		11104	0.167729	3451.66
8818	0.16696	6771.89		11128	0.168314	3604.48
12817	0.168767	7522.32		6072	0.168003	2376.11
8794	0.175197	13915.2		5518	0.166072	3213.75
313	0.167055	6275.78		6193	0.170996	1800.37
12536	0.167462	7784.82		6160	0.173589	2925.79
8771	0.16889	9081.94		5907	0.168687	1965.3
10567	0.167721	7097.18		4882	0.166776	1609.66
300	0.167798	8090.83		11272	0.168355	1579.5
435	0.167531	7191.21		11148	0.167593	2142.76
8686	0.173214	13775.7		11161	0.166641	2368.11
10714	0.169858	7352.05		12738	0.167753	2400.28
10610	0.168424	7360.02		3689	0.169887	2950.18
11552	0.166874	7338.47		5786	0.167838	2896.42
12832	0.175069	7202.82		5167	0.167906	1554.14
11390	0.168737	8828.36		4928	0.167866	2643.49
12867	0.167993	6330.66		10961	0.167585	3387.84
1037	0.166598	7150.23		8467	0.172383	8789.64
13474	0.172517	11908		5166	0.168226	2459.11
11369	0.171456	10602.9		13042	0.16691	1003.14
281	0.169132	8826.03		11298	0.16828	2970.78
770	0.168403	8577.05		11029	0.167208	2812.75
8696	0.171459	11701.6		11097	0.169096	4211.97
10773	0.167943	8009.76		11176	0.167375	3076.75
97	0.167654	7748.31		10930	0.166812	3504.7
368	0.167228	6878.79		5818	0.167512	3268.02
10628	0.171355	11857.1		12546	0.168705	1501.41
10551	0.16737	9160.91		11225	0.168175	1460.46
9023	0.17398	13391.9		13410	0.168725	3069.43
11379	0.168347	7508.37		11087	0.166969	3833.35
8741	0.169704	8748.25		6078	0.168654	2660.23
10818	0.170634	9802.37		5401	0.167617	2669.75
8692	0.167912	7395.68		8399	0.168836	3689.32
12968	0.168438	7403.34		5600	0.16715	2619.69
736	0.168096	7223.22		13196	0.167526	3408.72
11436	0.167489	7668.25		12746	0.167544	2348.17
13382	0.167057	6475.75		5521	0.169833	2841.94
265	0.168516	7390.99		5285	0.167225	2529.08
807	0.168776	9060.52		5923	0.167956	1193.58
8672	0.171933	14131.1		5366	0.168674	1940.89
13438	0.167656	9125.17		10904	0.167753	1664.36
42	0.167311	7846.7		12784	0.166045	2610.64
943	0.168948	8558.09		13211	0.168022	815.461
12918	0.16891	8857.26		6190	0.167818	3526.7
13151	0.167878	7164.38		5247	0.167738	1841.86
10849	0.168651	7622.84		5672	0.168043	2213.08
12842	0.167704	9347.76		5261	0.167633	2271.29
10521	0.165684	6584.01		8334	0.167665	1273.31
10370	0.168367	6264.79		12465	0.167549	1846.66
552	0.170216	8614.18		5744	0.167657	1715.7
10679	0.167162	6889.36		11160	0.166583	3555.09
11397	0.168013	7306.4		13188	0.16663	3397.73
11423	0.167317	7841.52		8449	0.166492	2909.54
12897	0.167751	7085.31		4921	0.167935	1746.63
10764	0.166918	8151.16		5782	0.165996	2205.03
963	0.167606	7013.57		11289	0.168452	836.452
11413	0.166805	9246.5		5502	0.166517	3586.76
11415	0.167528	7413.09		12804	0.168052	2563.64
12823	0.167474	6995.15		4995	0.167374	3871.76
240	0.175121	12543.2		5587	0.168192	1236.96
976	0.166997	6466.41		11606	0.174162	10113.6
10401	0.167153	8837.87		5367	0.165642	1269.74
202	0.169379	8189.71		5919	0.167515	3640.08
10688	0.1692	6302.24		11184	0.167561	2451.49
13137	0.1719	14224.4		11153	0.167958	1470.81
10428	0.167328	8087.77		8329	0.166823	2492.87
8819	0.167791	9925.01		10893	0.169978	1937.99
9095	0.173379	15298.5		5741	0.165002	2482.79
11432	0.16827	7959.85		8745	0.168614	2672.7
123	0.167508	7469.56		11616	0.171834	5820.65
8551	0.165458	7994.8		8502	0.167987	4246.11
10644	0.166717	7408.12		3658	0.167667	1634.76
65	0.172497	14444.4		5883	0.166995	3257.21
8625	0.171321	8283.52		5323	0.167475	1997.88
10553	0.167425	8446.47		5255	0.166754	2821.58
8677	0.17039	10270.1		8746	0.168779	3667.65
13325	0.173478	12826.8		5619	0.169445	2763.56
13060	0.167265	8746.96		4879	0.167557	3575.49
8866	0.168285	8635.75		5622	0.171697	2246.74
8888	0.16746	6376.46		10989	0.167189	1552.82
10767	0.167563	9553.92		5053	0.167107	1802.39
13440	0.167759	6991.16		5661	0.168174	1869.14
11571	0.170257	9214.88		5432	0.168718	3102.01
867	0.167146	9095.6		8485	0.168158	2694.13
10337	0.167505	8010.44		5180	0.168038	3447.13
13040	0.168477	8398.11		11174	0.16728	4116.23
8552	0.167119	7571.51		8404	0.171307	5215.33
118	0.168712	8194.93		11007	0.167521	2421.02
10741	0.170635	7432.2		5068	0.167244	2618.6
10480	0.17303	13345.8		5851	0.16875	4241.75
13464	0.169205	6786.37		12803	0.167254	2893.78
11409	0.167609	6908.23		3657	0.168538	2217.56
939	0.167146	7178.19		13157	0.167606	3218.54
12477	0.16786	9275.3		8886	0.16706	3177.48
8828	0.16632	5962.96		5133	0.167853	4154.83
201	0.166972	9156.44		4923	0.166472	3215.86
14	0.170226	8619		12741	0.16762	3366.82
1000	0.166817	7693.36		11155	0.168338	3827.6
8533	0.168362	7475.58		11113	0.166861	1928.57
11539	0.168505	7806.55		5749	0.167242	2653.94
1009	0.166612	6677.82		11239	0.167277	883.56
11520	0.167477	8799.98		5022	0.166941	3930.51
10569	0.173137	9228.86		11579	0.167305	1914.38
8665	0.173245	11114.8		10884	0.168552	2290.17
10513	0.168019	8300.82		11038	0.167592	2640.74
12965	0.167256	8127.53		10891	0.168052	3584.49
11355	0.174171	13955.5		6223	0.168981	1461.17
8731	0.172202	11444.6		12806	0.168056	2705.01
10682	0.168417	8526.73		5794	0.166801	1387.88
12506	0.16947	7868.89		11197	0.167681	129.5
10385	0.168344	7701.36		5873	0.167649	3275.8
8760	0.174057	12090.9		11580	0.166714	927.677
81	0.167922	7703.37		11246	0.171854	5654.27
3	0.168419	7031.59		5530	0.167849	3382.18
10710	0.166843	9209.56		8405	0.171102	8079.53
13260	0.169082	8642.71		6172	0.167949	2852.65
11431	0.167878	7218.1		5073	0.167562	2266.24
11554	0.167442	9526.99		6211	0.166663	1684.73
825	0.169461	9121.89		5792	0.16632	2227.98
8518	0.169108	9344.23		5327	0.172509	6597.99
10696	0.167502	7222.34		13147	0.169721	2132.18
10701	0.175975	9917.54		5904	0.168989	3535.82
10749	0.167973	6539.4		12749	0.167679	1749.8
11350	0.167122	7096.72		8477	0.16821	2859.71
8813	0.167403	7498.38		5151	0.166979	1777.32
8580	0.16719	6030.64		10886	0.169479	3212.42
13454	0.167464	7390.14		11484	0.167234	1451.74
11628	0.167691	8271.33		5397	0.169047	1732.13
10374	0.167431	8740.4		5460	0.167506	3623.96
10563	0.168949	6643.99		13203	0.16637	2830.39
529	0.169569	7363.44		11586	0.168583	3389.1
516	0.173898	14414.1		10939	0.167918	4670.21
13353	0.167264	8518.99		9040	0.168548	3210.35
8788	0.167446	7943.44		11511	0.166792	1357
778	0.16794	7256.04		5455	0.167861	2145.54
13476	0.17364	14764.6		12955	0.170144	3466.87
790	0.167384	7551.17		5925	0.166976	28.718
10358	0.173122	8562.03		5914	0.167514	3183.97
10497	0.168077	7820.16		11086	0.168368	3992.58
1011	0.167989	8778.01		13183	0.168551	1788.74
8616	0.168927	8613.68		11201	0.173269	6311.81
9048	0.171896	11608.4		11009	0.167518	1726.09
12538	0.166891	6236.47		12809	0.169619	2695.75
12881	0.168525	7432.37		8260	0.16758	3365.04
190	0.16721	8953.53		12740	0.16761	3629.55
900	0.169599	9619.87		13213	0.168942	2801.89
10587	0.167566	7172.09		6135	0.167697	2039.29
1029	0.166852	7385.92		5539	0.167138	2698.59
10470	0.167856	6569.49		13172	0.169954	2785.23
11440	0.168609	10076.1		13037	0.167285	2490.8
434	0.167059	7702.42		5470	0.167806	3379.11
902	0.168396	8405.02		11209	0.167155	970.011
287	0.167817	8165.57		5577	0.167044	1571.2
10580	0.168533	10683.7		5611	0.168401	3902.38
10396	0.168458	6500.73		8250	0.175506	8587.42
953	0.166133	6829.85		11516	0.168133	1427.29
10416	0.16828	8093.75		11150	0.167761	1780.18
43	0.168887	6663.24		6208	0.166384	1776.99
10472	0.167804	6787.41		5781	0.166334	2596.74
13071	0.167429	8642.82		11248	0.167184	3357.39
13057	0.167798	7276.09		5360	0.16917	2818.58
10780	0.167613	5528.8		11076	0.167363	2039.21
347	0.167904	9102.44		4991	0.17304	3210.92
10757	0.16648	7147.47		6092	0.166852	3005.57
8706	0.165523	6861.06		11287	0.167544	2753.54
8856	0.167901	7541.46		5066	0.168319	2509.67
10326	0.167613	7255.49		12939	0.171174	5148.16
12875	0.167762	9264.05		5544	0.167581	3915.76
8528	0.173489	13985.1		8354	0.167163	1599.19
10800	0.168096	7279.3		5328	0.16625	3418.49
12937	0.172353	10349.6		6139	0.168283	2682.09
12926	0.16788	6112.01		5013	0.167104	2916.14
994	0.166347	7436.3		11601	0.168333	2837.68
10692	0.168331	7382.06		11165	0.167313	2372.77
12909	0.167492	7192.25		11127	0.167505	2585.77
12540	0.167928	10717		13047	0.16548	1569.51
139	0.173224	13157.7		5365	0.172755	2606.84
10541	0.167373	9595.63		5860	0.168089	2149.78
888	0.169514	7819.17		10963	0.166493	-349.732
10813	0.167611	6306.07		10960	0.167889	1975.83
11556	0.167048	7713.12		5173	0.168294	2150.49
949	0.166117	7400.99		5534	0.167016	1713.41
13443	0.168801	8270.64		5658	0.167364	3311.94
277	0.168459	8168.35		5279	0.167126	2731.18
12967	0.166795	8388.83		5500	0.167621	1596.58
12982	0.166938	7426.76		11088	0.167445	3491.84
13477	0.168422	9381.89		5597	0.166889	2405.61
13339	0.167752	9556.69		8448	0.167613	2777.89
13460	0.167609	7950.8		11241	0.168018	1478.93
10465	0.167555	7532.76		5858	0.167037	677.878
527	0.166673	7853.32		5077	0.166005	2280.22
10683	0.166644	7350.16		11247	0.170738	4482.7
11344	0.167411	5089.54		5908	0.167098	2888.06
13110	0.165378	7444.17		11592	0.165888	3025.49
405	0.168407	7830.33		8463	0.166895	2943.47
8855	0.167344	8872.26		11031	0.168111	2965.93
8688	0.169167	7409.49		5483	0.169935	4103.06
8526	0.168739	9257.97		8450	0.168438	2775.01
8846	0.166409	8058.65		12790	0.168503	2770.67
10555	0.166697	6974.67		10903	0.168496	2366.7
13108	0.16911	7446.27		11306	0.16709	1149.84
946	0.167079	7007.67		12549	0.168332	1371.46
154	0.168692	8736.52		5913	0.166106	3176.21
13334	0.166756	9150.12		6155	0.167396	1753.79
83	0.166548	6711.19		5870	0.166497	3342.48
13261	0.170095	7849.27		11159	0.169372	2227.97
98	0.167397	6709.9		11497	0.168687	3098.51
8772	0.167469	7421.23		11507	0.16904	3234.14
13122	0.167044	8124.61		8331	0.167358	2653.14
12821	0.166621	6776.54		11233	0.166614	3043.03
13343	0.166511	7187.92		13174	0.168247	985.219
13293	0.168075	8610.89		5514	0.167575	3362.09
10492	0.167202	6800.12		10917	0.167378	1570.36
8512	0.168542	7618.18		5835	0.16762	1104.65
13317	0.166786	6744.56		13198	0.168149	2663.16
418	0.167379	8954.06		11576	0.166488	2485.43
466	0.168359	9045.6		11299	0.170798	4583.41
706	0.16705	6900.37		5229	0.166884	2348.46
10456	0.168838	9805.92		5430	0.16806	2408.67
13497	0.1684	6769.24		13524	0.165915	3672.3
13507	0.166547	7668.22		3664	0.168341	4289.05
13498	0.169316	8758.02		5780	0.167293	3059.7
13508	0.168375	8326.95		13525	0.167401	1365.63
10836	0.168674	7735.73		5472	0.166428	2620.34
13499	0.169229	7739.63		13526	0.16695	3259.83
13509	0.16739	8737.05		5868	0.16872	1365.6
12894	0.169145	9519.25		11315	0.167412	585.933
13511	0.167892	7886.32		13527	0.168196	4122.48
13501	0.16793	5666.11		8244	0.168536	2826.46
13512	0.169369	7127.48		5892	0.167322	2666.81
13468	0.168733	6296.41		6091	0.169518	1064.56
13502	0.167174	8434.51		13521	0.166802	1415.85
693	0.165916	6893.46		6143	0.167638	3091.51
13513	0.169221	7763.98		13522	0.168227	2886.06
8713	0.167769	7163.62		8418	0.169075	3977.19
13495	0.168981	6532.82		8403	0.170878	2811.06
13503	0.168198	7150.91		6234	0.166497	2070.18
13514	0.168426	6040.59		13523	0.167907	1605.74
13496	0.167671	7596.42		6192	0.168843	-125.044
13505	0.167971	8175.04		5194	0.166107	3778.4
13515	0.169263	7578.82		8243	0.167012	1932.44
11393	0.16643	7798.98		5231	0.167894	2096.39
13471	0.167568	8339.54		10990	0.167813	3572.21
13516	0.168872	8921.72		11673	0.169392	2908.6
13517	0.170388	7079		5555	0.165964	3193.26
13518	0.167967	9045.98		5390	0.16731	2012.68
13519	0.167261	7958.2		13163	0.16725	2163.5
13520	0.167416	6772.52		5667	0.171502	5244.1
13530	0.169223	9232.67		11445	0.166812	1929.08
13307	0.167062	7718.33		12998	0.166179	2819.83
10831	0.167564	7214.07		5080	0.169303	3920.39
11633	0.166204	8512.58		13252	0.167822	3019.57
12819	0.168749	7811.43		5900	0.168474	2979.18
11524	0.166107	8552.73		12796	0.167707	4547.25
12871	0.167935	6310.98		5512	0.16864	2563.96
13052	0.167084	6967.59		5452	0.168012	2234.57
11426	0.167958	8349.15		4983	0.168107	2023.74
295	0.170251	8704.48		6205	0.182856	6542.08
12971	0.167844	8186.77		5692	0.167809	2375.88
13045	0.167644	8268.01		4913	0.167905	4168.27
13445	0.167248	6523.43		4970	0.168605	2355.18
12815	0.167798	8842.36		5650	0.167436	1211.91
8678	0.166227	8471.16		10992	0.168064	3498.43
348	0.167399	8494.42		5747	0.167064	3708.62
13111	0.170458	7822.7		8248	0.1672	1474.43
11667	0.175962	14172.3		13190	0.169021	3793.29
12849	0.168756	8968.99		13247	0.168666	3027
343	0.168449	7794.67		5635	0.167092	2203.29
10537	0.165569	7503.62		13220	0.16735	2265.51
12558	0.167982	7721.63		3695	0.166935	1083.76
420	0.168265	7407.78		12914	0.169508	3232.72
8615	0.17295	11877.2		12910	0.167853	3030.16
10459	0.166677	7727.39		5016	0.16727	1895.25
11568	0.168002	7780.01		10935	0.168551	3596.02
13082	0.166916	7872.57		8393	0.168019	3627.56
10704	0.167727	9261.98		11460	0.166499	1979.09
12978	0.168262	7714.65		5516	0.167348	797.881
254	0.169081	8168.82		11179	0.167331	2537.57
8541	0.167526	8070.14		10921	0.167354	3569.16
11672	0.167689	8554.59		5804	0.168266	2965.63
890	0.182442	10696.4		8335	0.16838	2762.97
8820	0.172595	11746.1		5704	0.168644	2151.17
304	0.168231	7555.95		5850	0.166389	3679.31
10635	0.168156	7460.87		8349	0.172315	6088.57
10364	0.167998	7546.54		12757	0.168627	2521.1
13362	0.169148	8563.91		11485	0.166076	2716.01
10321	0.16902	5578.63		11098	0.168433	2827.53
315	0.175842	13366.6		10899	0.168587	3524.18
933	0.167353	7959.37		12808	0.167164	2306.95
10394	0.1676	8282.49		13245	0.16649	2653.58
982	0.167151	7455.69		13185	0.168454	2589.32
421	0.167711	7124.54		6117	0.168185	2215.2
8523	0.167967	7981.15		9011	0.167667	2357.93
10670	0.16665	9757.63		5067	0.166819	2085.73
10832	0.167298	7680.79		9063	0.167654	1397.48
57	0.168333	7318.89		5764	0.168342	3505.03
514	0.166305	6871.63		5336	0.168905	3988.13
12976	0.167167	6288.7		5833	0.168996	1051.84
10496	0.168673	9207.77		13039	0.167147	4229.24
10432	0.166395	8449.88		11583	0.166555	233.935
805	0.167143	8343.31		11243	0.167033	2746.43
12886	0.166361	8161.71		13166	0.168132	2099.53
12969	0.167696	8979.39		5412	0.168361	3653.09
12883	0.1662	8736.69		5632	0.167755	2110.95
8531	0.168287	8529.31		11032	0.167587	2874.04
9087	0.168523	7785.2		13158	0.168777	2623.96
13016	0.167129	7696.64		5660	0.16691	1794.97
10728	0.169339	6722.4		5623	0.16677	3061.1
562	0.168062	7532.34		6061	0.16697	1773.22
11386	0.168585	8651.25		5332	0.168723	3241.64
948	0.172799	13256.6		11112	0.167266	2912.15
8600	0.169055	8202.68		6215	0.168764	2307.53
12845	0.168094	8229.5		5854	0.166366	3063.11
10742	0.173179	13038.2		10923	0.166791	1336.38
10469	0.16802	7834.71		4986	0.166728	627.194
12559	0.168648	6960.44		5350	0.168467	2768.58
56	0.167234	7332.87		11476	0.167597	3719.2
9084	0.167326	8761.91		5795	0.167874	1208.95
12560	0.169308	8434.93		4903	0.167795	785.207
10520	0.167381	7106.27		8434	0.16617	2215.35
10462	0.168974	7369.1		11598	0.168695	3055.27
11671	0.164123	6446.99		13246	0.167953	2748.98
980	0.16754	7168.63		3659	0.168234	1433.29
8770	0.167018	6313.27		5594	0.168038	2229.61
10685	0.166223	6527.31		5751	0.168613	1986.57
13433	0.166463	7685.34		5504	0.167146	2046.68
947	0.168251	7062.77		11067	0.168221	2731.86
10455	0.168839	6454.49		13152	0.169597	5038.91
10862	0.168938	6656.27		13192	0.166811	2485.78
898	0.167926	8657.38		10954	0.167875	2230.12
10327	0.168975	6967.34		3690	0.167446	1942.07
11395	0.167986	7360.19		5403	0.168187	3787.22
9091	0.174249	12751		10898	0.166597	2342
10384	0.167496	7286.3		5580	0.165811	2488.98
9049	0.168422	9093.12		11180	0.168927	3441.37
8708	0.168045	7169.86		5224	0.168672	2100.68
8724	0.16948	8035.79		12745	0.168647	990.879
386	0.16727	7926.59		9035	0.167307	3421.3
8670	0.168949	9271.27		5830	0.167415	2608.89
8642	0.168172	8454.31		8378	0.167468	2563.78
13451	0.171329	11648.6		11303	0.170776	3501.05
12979	0.167493	8672.82		5507	0.167389	1145.15
10466	0.167847	6230.15		2414	0.170828	5296.38
13123	0.167017	8646.88		5304	0.167689	1391.48
925	0.167209	8661.01		5609	0.171716	5701.58
10771	0.167409	6813.58		5414	0.168866	2632.08
860	0.166453	8237.98		13265	0.16911	1600.23
9078	0.170746	11877.5		6119	0.167908	2200.93
1017	0.167749	7357.17		8420	0.165723	1029.37
13113	0.1675	8201.38		10978	0.167591	2125.72
10493	0.166843	8029.56		5253	0.167953	2061.72
11570	0.169768	8209.5		8362	0.173592	9437.09
1014	0.170039	6928.37		11284	0.168505	4516.71
8671	0.170545	12091.4		12773	0.168654	3977.35
10820	0.167889	8311.18		8341	0.168311	3851.65
10508	0.16794	7486.44		11254	0.166935	1819.13
6	0.171613	12750.3		5898	0.168278	1253.16
9088	0.166744	8734.01		10977	0.167605	2407.94
8621	0.168703	7300.03		10998	0.166416	2220.81
10655	0.166854	7338.74		11183	0.166375	3259.37
10677	0.167439	8886.31		5362	0.167563	1520.53
13465	0.168253	8647.48		10965	0.16822	3543.35
9085	0.166826	8318.21		6077	0.168176	2011.86
1039	0.167077	8350.29		5171	0.167231	3907.75
388	0.166068	8120.86		11249	0.167482	1048.18
11394	0.168503	6914.11		10920	0.166741	1372.84
10709	0.169619	8934.19		8377	0.168171	1814.03
13366	0.16814	7724.87		6165	0.165422	3037.52
13404	0.168292	7082.18		12464	0.167884	3212.54
454	0.166009	7059.68		5918	0.16698	3053.4
214	0.168237	8058.97		11605	0.169835	2412.24
11525	0.174999	13837.6		13177	0.167935	3334.89
983	0.167988	6599.75		11634	0.167435	2395.08
10746	0.16901	8372.98		5756	0.167951	3075.3
10448	0.167644	7805.71		11455	0.167787	2029.49
10524	0.166997	8211.54		13253	0.166469	1758.36
282	0.16775	9012.16		3694	0.168723	1569.4
9009	0.171087	10817.3		11043	0.167163	3048.85
12561	0.170907	11197.6		5492	0.168445	2471.87
10863	0.167333	6804.82		10919	0.169962	3802.34
10609	0.168005	7802.57		5766	0.16759	2469.42
861	0.168127	7996.01		5532	0.167664	1407.16
10835	0.167801	8608.83		5322	0.166003	2794.55
153	0.165887	6680.95		13214	0.169105	2725.67
11636	0.168297	6169.3		5537	0.168636	3066.57
10673	0.167724	8079.49		5027	0.167715	2427.55
13130	0.168602	6865.53		11266	0.168262	381.737
13048	0.171219	10139.8		6175	0.167486	2903.5
261	0.166947	6059.87		5003	0.167831	2844.2
10600	0.167068	8224.65		5272	0.168739	1532.18
10318	0.167255	6131.74		8385	0.167797	2624.07
10330	0.167779	7639.82		5866	0.165598	1776.97
10615	0.168297	8554.02		10955	0.168425	4458.74
10572	0.166904	9381.58		8430	0.168401	1837.34
8530	0.170282	8832.23		8374	0.167541	2952.21
11428	0.168206	9245.24		5513	0.168878	2154.85
12919	0.167523	6649.77		11196	0.166523	1676.62
10876	0.168146	7577.06		5840	0.168719	1506.79
12972	0.168442	8477.53		13297	0.168282	2461.97
8810	0.167409	7702.03		5871	0.17127	5963.63
8786	0.167477	7599.6		10953	0.167704	3124.9
309	0.167686	7422.67		5822	0.168827	2079.18
12507	0.169436	7812.94		11205	0.171229	5759.65
11529	0.16645	6881.11		11276	0.167512	2990.75
954	0.166906	9164.08		12494	0.167126	3130.21
13078	0.16816	7545.64		3645	0.16748	2036.5
10847	0.168927	8549.58		11133	0.167206	2943.76
10792	0.171758	13934.6		4982	0.169152	2870.26
9024	0.167578	9779.7		11214	0.167455	3126.7
13470	0.16848	9541.11		10918	0.167226	2926.18
896	0.166851	10094		13248	0.170244	3178.39
10546	0.168876	7439.66		11475	0.167582	2544.01
10420	0.16741	7662.85		4904	0.174701	7448.42
8603	0.168289	7270.31		5538	0.167561	4091.8
8590	0.165975	7097.82		9080	0.170181	2791.86
8586	0.172399	11429.3		5633	0.169934	3170.84
10433	0.167724	6905.9		8370	0.166574	3355.41
10441	0.169191	7433.9		5216	0.167874	3627.45
10512	0.168234	7244.69		11108	0.167328	1622.24
12887	0.166468	8799.33		5283	0.166593	883.484
80	0.168378	7913		11297	0.168734	2250.49
1038	0.168067	7252.73		5753	0.16935	4622.23
11349	0.169239	7700.98		13012	0.167687	2444.26
9089	0.167744	7665.48		10982	0.16776	3515.45
10511	0.167308	7041.07		12517	0.171293	7086.38
10830	0.167485	6966.93		5886	0.168254	1764.17
13448	0.169605	8631.25		5807	0.174317	9631.7
10528	0.169012	8468.87		12482	0.167467	1773.82
2	0.168434	8407.73		10942	0.168445	2572.79
8624	0.167379	8279.89		5389	0.167624	2557.62
10366	0.167276	8105.34		13430	0.167603	2157.92
13015	0.168086	6809.85		5752	0.167117	1276.15
10807	0.167001	8520.53		6233	0.167639	1848.57
8511	0.174589	13417.4		12544	0.171314	5718.61
10660	0.167347	8922.58		12780	0.167316	2757.55
499	0.167153	6259.1		11138	0.168574	2505.89
10345	0.167759	8404.32		3686	0.167806	1902.43
10347	0.16723	9106.81		10911	0.167023	1766.48
10684	0.167006	6602.66		8242	0.168659	2694.82
11611	0.168927	7805.62		5823	0.167242	2283.23
8519	0.173904	13849.8		8885	0.172319	5914.68
10442	0.167147	8371.83		10958	0.165726	2271.39
20	0.180114	11897		11290	0.169521	3240.64
95	0.167132	8279.53		5601	0.16764	3370.39
904	0.168191	6648.93		5590	0.168689	3634.29
8910	0.174774	13616.4		5563	0.166999	3103.45
9090	0.168605	7640.03		5487	0.167758	2857.68
824	0.167166	6679.63		11491	0.167921	2080.78
12985	0.166701	7674.32		8264	0.170864	4223.09
11377	0.167746	7665.64		5149	0.171866	3576.68
101	0.167719	7677.68		6110	0.166282	2946.65
8701	0.168848	10351.3		5743	0.168577	2723.29
13341	0.166734	8542.33		5636	0.167742	2778
12922	0.172498	12208.4		5078	0.167186	3444.13
8734	0.166919	8853.08		11464	0.167062	3023.1
91	0.167141	8157.02		5616	0.169397	1908.45
749	0.168908	8363.62		10983	0.167789	1429.9
8598	0.170562	12021.3		6156	0.167277	2461.03
62	0.167371	8568.51		11188	0.167758	1006.9
8814	0.173599	13238.2		8255	0.167731	2412.61
11527	0.17397	13984.5		11589	0.16778	741.137
11345	0.168775	6940.79		12566	0.167166	2653.42
10755	0.16649	7229.12		5877	0.168173	2277.96
978	0.168938	8398.55		10910	0.167555	4411.99
10463	0.165903	7206.37		11361	0.169046	3882.91
338	0.168046	9848.65		5785	0.167235	1701.48
686	0.166877	6317.97		5396	0.168305	2313.93
10705	0.167357	8349.93		4973	0.167963	3179.4
10519	0.168265	7090.57		6222	0.1678	2010.95
11638	0.168836	6659.28		5364	0.16785	1959.02
9064	0.165135	7174.98		5654	0.166317	3169.26
11434	0.168667	8088.85		5206	0.167998	281.342
371	0.17404	14655.4		13173	0.168535	3128.59
12986	0.167372	7698.73		5519	0.167815	2889.18
10335	0.167566	9958.57		6206	0.165035	2531.24
242	0.165956	6688.81		6123	0.166207	919.51
789	0.168982	7952.08		6194	0.167131	2717.69
10712	0.167554	7015		8400	0.166307	2865.29
468	0.167155	6825.53		11129	0.168549	2917.45
10777	0.168325	9826.88		11177	0.167997	3203.61
10570	0.167804	6636.2		5357	0.168466	1849.2
41	0.17291	13224.2		5388	0.166133	756.259
13120	0.170769	9427.6		11572	0.167969	1920.8
12901	0.168948	8080.82		11061	0.167651	1979.46
10531	0.166703	7751.37		5872	0.16869	1659.7
12902	0.168233	7799.47		5831	0.168147	1343.33
13487	0.166537	8075		11206	0.168438	2663.84
10566	0.167295	8036.26		13415	0.167753	1902.68
809	0.168026	7362.25		12758	0.167629	696.297
10872	0.166253	7500.95		6067	0.1682	3228.12
353	0.168792	7037.34		11273	0.167448	4301.47
10573	0.169083	7926.25		11251	0.167402	3059.44
10761	0.167166	7486.79		11653	0.167273	1317.42
8909	0.170549	11917		5391	0.166765	3054.45
12509	0.171187	10536.2		8363	0.167996	1769.11
8597	0.172518	12564.4		6177	0.164853	2801.93
11348	0.167569	8175.96		11171	0.167353	1590.04
8514	0.172705	9727.87		6075	0.168344	2419.67
836	0.166898	7862.39		6114	0.165832	3669.23
13140	0.167842	8242.02		12913	0.167975	3257.48
11665	0.169065	9403.14		10969	0.16881	2411.97
8561	0.166516	8064.88		5291	0.167002	2430.42
8655	0.1685	9444.36		11310	0.167244	1255.62
8653	0.1672	7582.28		8323	0.166988	1341.19
12975	0.167535	7610.34		11033	0.166614	2260.03
10349	0.168026	9026.02		11496	0.168909	1297.45
10819	0.167829	8726.53		3678	0.167022	1727.46
8766	0.168447	7356.65		11652	0.166915	2153.4
10362	0.167615	7785.9		5071	0.168113	1779.49
10357	0.169733	7835.49		8484	0.169104	4663.1
21	0.168369	5993.23		4872	0.167185	1302.41
8632	0.167235	6897.2		5439	0.166614	2134.99
9214	0.169613	10083.2		11468	0.167886	3322.8
165	0.17017	7131.19		5760	0.168447	3885.89
10636	0.167938	7203.18		5445	0.167134	3383.87
9092	0.168367	6648.98		5044	0.16709	2935.12
11558	0.167686	7193.74		9097	0.165824	2614.36
8867	0.1676	8515.55		10895	0.167864	1663.51
839	0.169799	8038.54		5771	0.167744	2186.37
436	0.167786	8752.43		11230	0.168445	3020.75
10753	0.165929	8598.38		11136	0.170741	4862.33
10517	0.169003	8887.54
8545	0.168825	8552.95
708	0.168124	6952.78
913	0.166098	6951.73
13273	0.168178	8174.67
302	0.171581	11750.5
967	0.167679	7089.09
12983	0.173738	11178.6
11612	0.168367	8170.71
8683	0.168374	7900.74
[truncated: 3 more rows]
