# Supplementary material for: Enrichment of Minor Alleles of Common SNPs and Improved Risk Prediction for Parkinson's Disease
Source: PLoS One. 2015 Jul 24;10(7):e0133421. doi: 10.1371/journal.pone.0133421 (PMC4514478; doi:10.1371/journal.pone.0133421)
Supplement: S3 Table — (XLSX) [file pone.0133421.s005.xlsx]

## Sheet: Sheet1
S3 Table. Summary of AUC and TPR(100% specificity).
	Frequency	P value	5e-07	5E-6	5E-5	5E-4	5E-3	0.01	0.05	0.1	0.2	0.3	1
External cross-validation		Number of SNPs	24	103	188	711	5162	9866	44550	86934	169989	253302	854800
		Area	0.5851	0.5832	0.5843	0.581	0.5839	0.5846	0.5929	0.5812	0.5749	0.5633	0.5733
		Std. Error	0.02012	0.02008	0.01986	0.01986	0.02007	0.02027	0.0204	0.0204	0.02052	0.02033	0.02045
	Freq<0.5	95% confidence interval	0.5456-0.6245	0.5439-0.6226	0.5454-0.6232	0.5421-0.6200	0.5445-0.6232	0.5449-0.6244	0.5529-0.6328	0.5412-0.6212	0.5347-0.6151	0.5234-0.6031	0.5333-0.6134
		P value	< 0.0001	< 0.0001	< 0.0001	< 0.0001	< 0.0001	< 0.0001	< 0.0001	< 0.0001	0.0002165	0.001787	0.0002928
		PPV	0	1.314	0.9852	1.314	1.149	1.314	1.478	1.478	0.6568	0.6568	0.3284
		95% confidence interval		0.5688-2.572	0.3624-2.132	0.5688-2.572	0.4633-2.354	0.5688-2.572	0.6779-2.787	0.6779-2.787	0.1792-1.673	0.1792-1.673	0.03980-1.181
		Number of SNPs	22	100	180	595	4373	8321	37564	73472	143344	213570	723859
		Area	0.5821	0.5784	0.583	0.5856	0.5988	0.5984	0.6013	0.5882	0.5818	0.5782	0.5748
		Std. Error	0.0202	0.02016	0.01987	0.0198	0.0199	0.02016	0.02044	0.02055	0.02057	0.02054	0.02054
	Freq<0.4	95% confidence interval	0.5425-0.6217	0.5388-0.6179	0.5440-0.6219	0.5468-0.6244	0.5598-0.6378	0.5589-0.6380	0.5612-0.6414	0.5479-0.6285	0.5415-0.6221	0.5379-0.6185	0.5346-0.6151
		P value	< 0.0001	0.0001112	< 0.0001	< 0.0001	< 0.0001	< 0.0001	< 0.0001	< 0.0001	< 0.0001	0.0001146	0.0002239
		PPV	0	1.149	0.9852	0.9852	1.478	1.478	1.97	0.9852	0.6568	0.4926	0.6568
		95% confidence interval		0.4633-2.354	0.3624-2.132	0.3624-2.132	0.6779-2.787	0.6779-2.787	1.022-3.417	0.3624-2.132	0.1792-1.673	0.1017-1.433	0.1792-1.673
		Number of SNPs	19	95	169	503	3412	6510	29644	58291	113916	169963	583404
		Area	0.5652	0.5704	0.5838	0.5857	0.5854	0.5875	0.5972	0.592	0.5721	0.578	0.5745
		Std. Error	0.02039	0.02018	0.01981	0.01977	0.02	0.02015	0.02047	0.0232	0.02079	0.02055	0.02062
	Freq<0.3	95 confidence interval	0.5252-0.6051	0.5309-0.6100	0.5450-0.6227	0.5469-0.6245	0.5462-0.6246	0.5480-0.6270	0.5571-0.6374	0.5465-0.6375	0.5313-0.6128	0.5377-0.6183	0.5341-0.6149
		P value	0.00129	0.0005143	< 0.0001	< 0.0001	< 0.0001	< 0.0001	< 0.0001	< 0.0001	0.0003782	0.0001199	0.0002378
		PPV	0	0.1642	1.149	1.149	1.478	1.314	1.642	1.293	0.6568	0.4926	0.4926
		95% confidence interval		0.004157-0.9115	0.4633-2.354	0.9050-3.209	0.6779-2.787	0.5688-2.572	0.7902-2.999	0.5929-2.440	0.1792-1.673	0.1017-1.433	0.1017-1.433
		Number of SNPs	6	12	55	279	2352	4582	21235	52138	82536	123060	431904
		Area	0.5534	0.5773	0.5717	0.5774	0.5654	0.5782	0.5816	0.5689	0.5651	0.5609	0.566
		Std. Error	0.02034	0.02015	0.02205	0.01975	0.0228	0.02033	0.02045	0.02056	0.02054	0.02044	0.02056
	Freq<0.2	95% confidence interval	0.5135-0.5933	0.5378-0.6169	0.5285-0.6149	0.5387-0.6161	0.5207-0.6101	0.5384-0.6181	0.5415-0.6217	0.5286-0.6092	0.5248-0.6053	0.5209-0.6010	0.5257-0.6063
		P value	0.00845	0.0001366	0.001367	0.0001349	0.003498	0.0001146	< 0.0001	0.0006732	0.001328	0.002645	0.001135
		PPV	0	0	0.7184	1.314	0.5747	0.3284	0.1642	0	0.3284	0	0
		95% confidence interval			0.2337-1.668	0.5688-2.572	0.1568-1.465	0.03980-1.181	0.004157-0.9115		0.03980-1.181
		Number of SNPs			19	152	1240	2435	11495	23346	46135	69567	260646
		AUC			0.5119	0.5086	0.5325	0.5383	0.5394	0.5337	0.5483	0.54	0.5466
		SE			0.02003	0.02003	0.01997	0.02	0.02021	0.02035	0.02289	0.02052	0.02045
	Freq<0.1	95% CI			0.4726,0.5511	0.4694,0.5479	0.4933,0.5717	0.4991,0.5775	0.4998,0.5791	0.4938,0.5735	0.5034,0.5932	0.4998,0.5803	0.5065,0.5867
		P value			0.5581	0.6706	0.1088	0.05904	0.05162	0.09678	0.03102	0.04831	0.0214
		PPV			0.1642	0	0.3284	0.821	0	0
		95% confidence interval			0.004157-0.9115		0.03980-1.181	0.2671-1.906
		Number of SNPs	7	26	54	272	2104	3971	16089	28851	49440	65818	108134
		Area	0.5868	0.5825	0.5656	0.5805	0.5934	0.5957	0.5964	0.5836	0.5753	0.5707	0.5684
		Std. Error	0.02009	0.02	0.02013	0.01992	0.02004	0.02033	0.02041	0.02057	0.02057	0.02061	0.02062
	Haplotypes	95% confidence interval	0.5474-0.6262	0.5433-0.6217	0.5261-0.6051	0.5415-0.6196	0.5541-0.6327	0.5558-0.6355	0.5564-0.6364	0.5433-0.6240	0.5350-0.6156	0.5303-0.6111	0.5280-0.6089
		P value	< 0.0001	< 0.0001	0.001214	< 0.0001	< 0.0001	< 0.0001	< 0.0001	< 0.0001	0.0002047	0.0004851	0.0007373
		PPV				1.149	0.6568	0.821	0.9852	0.6568	0.1642	0.1642
		95% confidence interval				0.4633-2.354	0.1792-1.673	0.2671-1.906	0.3624-2.132	0.1792-1.673	0.004157-0.9115	0.004157-0.9115
		P value	0.05			P value	5e-07
10 fold internal across-validation		Number of SNPs	36820			Number of SNPs	29
		Area	0.5999			Area	0.5583
		Std. Error	0.01882			Std. Error	0.00941
	Freq<0.4	95% confidence interval	0.5573-0.6425		Freq<0.5	95% confidence interval	0.537-0.5796
		P value	< 0.0001			P value
		PPV	1.966			PPV	0.4536
		95% confidence interval	0.9669-2.965			95% confidence interval	-1.2473
