# Supplementary material for: Enrichment of Minor Alleles of Common SNPs and Improved Risk Prediction for Parkinson's Disease
Source: PLoS One. 2015 Jul 24;10(7):e0133421. doi: 10.1371/journal.pone.0133421 (PMC4514478; doi:10.1371/journal.pone.0133421)
Supplement: S4 Table — (XLSX) [file pone.0133421.s006.xlsx]

## Sheet: Sheet1
S4 Table. MAs set for prediction
rsid	minor allele	risk score
rs11984258	GG	2.163
rs10189729	TT	2.089
rs7806592	GG	-1.986
rs35145335	GG	-3.076
rs6964622	AA	-2.317
rs11970804	TT	-2.162
rs3924854	TT	2.013
rs16987437	AA	-2.956
rs4690284	GG	2.296
rs10012284	GG	1.984
rs10025424	TT	2.097
rs6038402	AA	-2.082
rs6038405	AA	-2.108
rs17033096	AA	-2.205
rs1568086	AA	-2.12
rs10260762	GG	2.388
rs10268225	GG	2.092
rs4645514	CC	1.974
rs4075895	GG	2.236
rs9832112	AA	2.357
rs12450248	CC	-2.01
rs1516350	TT	2.483
rs4985582	CC	2.267
rs11995670	GG	-2.102
rs7118852	AA	2.13
rs300705	TT	2.175
rs11788711	AA	-2.471
rs13300102	CC	-2.123
rs12237377	TT	2.633
rs2368785	CC	2.762
rs554243	CC	-2.696
rs589230	CC	-2.074
rs7815	TT	-2.242
rs12714404	AA	1.964
rs11246050	AA	2.263
rs7960096	TT	2.108
rs216237	CC	2.442
rs633159	AA	2.342
rs505387	GG	2.8
rs797738	AA	2.276
rs477623	GG	2.851
rs510714	TT	2.762
rs495655	AA	1.968
rs1051104	AA	2.174
rs2060138	CC	-2.226
rs10508202	GG	-1.961
rs12954127	CC	2.037
rs4880567	GG	-1.976
rs740000	GG	2.072
rs12190	CC	1.967
rs621636	AA	-2.331
rs6598043	GG	-2.182
rs6598041	CC	-2.277
rs3809653	AA	-1.998
rs2238371	GG	2.631
rs2238372	AA	2.09
rs7395319	GG	-2.115
rs9939865	AA	1.997
rs3125031	GG	-2.052
rs10510164	GG	-2.256
rs193081	CC	-2.249
rs332477	CC	-2.62
rs3782862	TT	2.938
rs17023537	GG	-2.476
rs11878199	TT	2.945
rs16990400	GG	2.674
rs16990402	AA	2.674
rs7481739	CC	-1.972
rs16929140	TT	-2.436
rs11698154	AA	-1.97
rs35828848	TT	-2.028
rs4366131	TT	2.756
rs8104383	TT	2.084
rs9895280	GG	1.977
rs11557302	GG	-1.97
rs3764573	AA	2.219
rs10414766	CC	3.445
rs2621178	TT	-1.981
rs6476809	AA	2.293
rs8069445	TT	2.084
rs1329376	AA	2.971
rs7036567	GG	3.001
rs7042851	TT	3.027
rs7042961	AA	3
rs1573736	AA	-2.177
rs7025078	GG	2.512
rs10758582	GG	3.061
rs7040842	GG	2.862
rs743962	CC	-2.713
rs7020380	TT	3.14
rs2066959	TT	2.185
rs955219	TT	3.112
rs4740757	GG	3.33
rs4735796	AA	-2.228
rs10758602	AA	3.072
rs1887957	GG	2.814
rs4959880	CC	2.094
rs10035612	GG	2.519
rs10035653	AA	2.749
rs6999653	CC	2.061
rs10758618	TT	2.93
rs4741955	CC	2.829
rs4741958	CC	2.752
rs17065051	TT	2.073
rs10974514	TT	2.344
rs2667214	CC	-2.6
rs2031945	AA	2.979
rs10814967	AA	3.012
rs2724856	CC	-2.398
rs2667203	TT	-2.54
rs6729656	TT	-2.053
rs11749327	TT	-2.316
rs11883488	GG	-2.242
rs7853027	TT	2.583
rs10814999	CC	2.264
rs2561666	AA	-2.317
rs3780338	GG	2.002
rs2846667	AA	-2.172
rs1329381	GG	2.148
rs17065120	TT	2.187
rs4957043	TT	-2.181
rs10774154	GG	2.031
rs1703940	CC	-2.054
rs233697	AA	-1.999
rs17753839	CC	-2.387
rs2724853	TT	1.968
rs2493035	GG	-2.19
rs10120392	CC	2.19
rs2006782	CC	1.994
rs13413729	AA	-2.185
rs17065162	TT	-2.14
rs1048466	TT	2.019
rs10902170	GG	-1.994
rs3739592	CC	2.343
rs12372234	AA	2.164
rs282149	AA	2.217
rs6038071	AA	2.999
rs881985	GG	2.838
rs6139653	AA	3.486
rs11246197	AA	2.581
rs2724882	AA	-2.705
rs4682	GG	-2.141
rs7254543	AA	-2.138
rs16920619	CC	2.071
rs11696415	TT	-2.065
rs1947993	AA	2.797
rs6911258	TT	-2.231
rs505171	AA	2.311
rs11660343	TT	-1.97
rs35227916	TT	2.022
rs2286783	TT	2.347
rs2740354	AA	2.913
rs1766846	TT	2.335
rs9502388	AA	3.007
rs1211554	CC	2.252
rs17136239	CC	2.64
rs1766848	TT	-2.28
rs1747579	CC	-2.518
rs11791986	CC	2.202
rs12149200	TT	-2.322
rs11543853	AA	-2.071
rs16922514	GG	2.032
rs2057714	AA	2.336
rs11243093	AA	-2.364
rs34923550	AA	-2.147
rs1890364	TT	-2.346
rs2244443	TT	-2.466
rs12510790	TT	-2.277
rs10452329	GG	3.03
rs1741274	TT	-2.195
rs4387876	CC	3.4
rs10849347	AA	-2.157
rs11907768	AA	2.149
rs10034650	AA	3.146
rs9328385	TT	-2.698
rs2627943	AA	2.224
rs17137319	TT	-2.242
rs4959408	CC	-2.803
rs757162	TT	-2.209
rs16992822	GG	2.257
rs12625854	GG	1.965
rs11087747	CC	2.248
rs9332466	CC	-2.792
rs4968063	AA	-2.018
rs17164972	AA	-2.398
rs2369393	AA	2.639
rs2788245	GG	-2.047
rs13045384	GG	2.108
rs9392857	TT	2.631
rs2804765	TT	-2.573
rs676786	AA	2.359
rs6510967	GG	-2.784
rs2242237	GG	1.984
rs16923832	AA	2.54
rs9328416	AA	-2.097
rs9328417	CC	-2.428
rs6932682	GG	-2.673
rs8066894	AA	-2.097
rs10004503	AA	2.052
rs17165026	TT	2.78
rs11240777	AA	2.315
rs6681049	AA	2.058
rs4333501	TT	-2.697
rs11248042	CC	3.336
rs10155282	CC	-2.294
rs9458	AA	-2.592
rs1875664	GG	-2.595
rs4690321	GG	-2.472
rs13099887	GG	2.19
rs8093	TT	-3.084
rs6598839	CC	-2.347
rs3897588	GG	-2.091
rs11248051	TT	4.211
rs1683564	TT	-2.145
rs17693812	AA	2.254
rs2457273	GG	1.98
rs7690704	AA	-2.02
rs13062025	GG	2.145
rs11736181	AA	2.865
rs17781348	AA	-2.305
rs2586278	TT	-2.175
rs2279182	CC	3.648
rs2279181	TT	3.712
rs3775127	AA	2.011
rs17160698	GG	2.293
rs7237550	TT	2.433
rs6922858	CC	2.615
rs2306252	CC	3.213
rs16925374	GG	-3.014
rs3775122	TT	3.77
rs16925431	GG	-3.014
rs13067384	AA	1.972
rs2965286	AA	2.102
rs7875002	AA	-2.635
rs2965295	CC	-2.133
rs1997924	AA	-2.168
rs10425660	GG	2.09
rs11881003	AA	2.158
rs12314329	CC	2.247
rs7714178	TT	2.052
rs10121226	GG	-2.015
rs754758	TT	-2.899
rs935965	TT	-3.24
rs2076425	TT	-2.44
rs12202545	CC	-2.713
rs4984954	GG	-2.31
rs1891910	AA	2.053
rs7687129	TT	-2.635
rs10516158	AA	3.909
rs34884217	GG	-2.483
rs10751670	TT	-2.562
rs3128117	GG	2.821
rs1921	TT	2.581
rs748483	CC	3.77
rs2710888	TT	2.177
rs4690324	GG	-2.39
rs11248060	TT	3.549
rs6829197	GG	2.593
rs11731377	CC	2.467
rs4583705	AA	3.356
rs17783233	GG	2.948
rs11736451	GG	2.198
rs2710875	GG	1.993
rs7460543	TT	2.043
rs4735969	CC	2.64
rs11729777	GG	2.151
rs2465136	GG	2.217
rs7753372	AA	2.322
rs7526076	AA	2.04
rs10503156	TT	2.644
rs9650539	TT	-2.14
rs2240164	AA	-2.034
rs16870629	TT	1.983
rs1133647	CC	1.963
rs7589320	TT	2.547
rs9314422	AA	2.954
rs7253254	CC	2.678
rs11253552	CC	1.996
rs6988649	TT	2.892
rs11672201	GG	2.046
rs3764650	CC	1.974
rs11245916	TT	-1.995
rs3829163	AA	2.68
rs17795247	AA	2.096
rs11250227	GG	2.744
rs11250228	GG	-2.053
rs12762955	GG	-2.084
rs16932084	AA	2.099
rs3088378	TT	2.4
rs7488800	GG	2.42
rs6686003	AA	2.133
rs6879835	TT	1.975
rs6894574	TT	2.127
rs10093077	GG	-2.284
rs213653	AA	2.011
rs4285270	AA	2.412
rs598257	AA	-2.263
rs548411	AA	-2.348
rs619698	TT	2.458
rs550713	GG	-2.247
rs9378597	CC	2.557
rs6797386	TT	2.143
rs13215872	TT	2.469
rs12581575	CC	1.997
rs35783651	GG	-2.435
rs11061620	AA	2.549
rs4735997	AA	-2.625
rs10853952	AA	2.178
rs13181306	CC	2.185
rs1415622	TT	2.581
rs12341911	AA	2.112
rs6502774	AA	2.034
rs9304882	CC	-2.26
rs2887533	TT	2.209
rs10773924	CC	2.245
rs9856683	GG	2.212
rs7201050	AA	2.072
rs35705491	CC	-2.516
rs7199884	CC	2.074
rs16928161	TT	2.044
rs10809695	GG	2.008
rs10960475	GG	1.984
rs12077700	AA	2.011
rs7901513	CC	2.026
rs11136377	CC	2.012
rs882312	TT	-2.175
rs10903401	TT	2.401
rs10042399	GG	2.886
rs6489260	AA	2.049
rs6558440	TT	-2.067
rs2387308	TT	2.754
rs3795144	TT	-2.065
rs2075786	AA	2.068
rs6078462	CC	1.992
rs35424002	TT	2.145
rs1995852	AA	2.7
rs3818331	CC	1.983
rs3764714	AA	2.081
rs3764713	AA	2.033
rs11211638	AA	2.101
rs11211641	CC	2.119
rs3752306	GG	2.012
rs2968901	TT	2.071
rs6078557	TT	2.12
rs12678087	TT	2.308
rs9753172	AA	2.24
rs9677798	CC	2.234
rs7823212	AA	2.065
rs9815195	TT	-2.091
rs3872628	GG	-2.099
rs6041420	CC	-1.976
rs4959540	AA	-2.352
rs11242674	TT	-2.295
rs1025672	TT	-2.477
rs882003	TT	-2.652
rs893235	GG	-2.442
rs4293594	AA	2.279
rs11755251	CC	-2.553
rs11755376	GG	-2.452
rs758147	TT	-2.12
rs16870415	TT	2.744
rs11655449	TT	-2.111
rs174489	GG	2.235
rs262806	AA	2.024
rs9689020	TT	-2.106
rs13230410	AA	-2.06
rs4971478	GG	2.753
rs740237	AA	2.445
rs7828600	TT	2.259
rs10961113	TT	3.757
rs1019024	CC	2.022
rs10075239	AA	-2.241
rs2302459	TT	-2.073
rs884949	AA	-2.072
rs2286031	GG	3.017
rs7306130	AA	2.892
rs4490233	AA	-2.06
rs7033557	CC	2.033
rs13423589	TT	-2.275
rs6109816	AA	-2.696
rs10961250	GG	3.131
rs4442018	AA	-2.166
rs2358973	TT	2.242
rs11133762	TT	2.385
rs11836372	AA	2.721
rs7218128	TT	-2.097
rs10190521	AA	-2.415
rs6474798	GG	-3.029
rs13063912	TT	2.107
rs17133898	TT	2.263
rs7873128	TT	-2.203
rs16928347	AA	3.036
rs155387	AA	-2.2
rs4684146	AA	-2.52
rs9821129	TT	-2.263
rs876977	GG	-2.381
rs12310930	CC	2.504
rs3916111	CC	2.242
rs7295126	CC	2.44
rs7313311	AA	2.035
rs1005394	GG	2.011
rs2024799	CC	-2.936
rs4741361	CC	-2.092
rs6135033	GG	3.023
rs6042462	TT	2.112
rs6033860	GG	3.095
rs13294519	GG	-2.067
rs1543423	GG	2.45
rs9405481	GG	2.594
rs10159041	CC	2.762
rs6135048	AA	2.753
rs1412258	CC	-2.106
rs6079294	AA	2.688
rs6135061	AA	2.648
rs1339488	CC	-2.044
rs6079325	GG	2.447
rs6079330	CC	2.786
rs3793971	AA	2.043
rs10848467	GG	2.308
rs10124962	TT	-2.555
rs12972390	TT	-2.232
rs12314672	AA	2.378
rs7854400	CC	-2.286
rs10810253	GG	2.422
rs1548806	AA	2.333
rs1362265	AA	2.273
rs10058381	TT	-2.048
rs1576748	CC	-2.558
rs12311864	CC	2.34
rs12316687	TT	2.318
rs1412254	TT	-2.256
rs6474880	TT	-2.712
rs7856537	TT	-2.112
rs11250563	AA	-1.971
rs10961911	CC	2.083
rs17821354	AA	-1.994
rs2656865	AA	-1.963
rs10029689	GG	2.078
rs13333529	TT	2.228
rs11031756	AA	2.077
rs12310018	GG	2.557
rs2486443	AA	-2.15
rs7973613	CC	-2.408
rs2486442	CC	-2.435
rs12319376	GG	-2.408
rs771918	GG	-2.69
rs771922	GG	-2.658
rs771927	GG	-2.385
rs771663	TT	-2.572
rs771662	AA	-2.019
rs2785727	AA	-1.961
rs2816223	GG	-2.955
rs910016	GG	-2.794
rs6916316	CC	2.03
rs7973873	AA	1.976
rs7799217	AA	-2.079
rs3741977	TT	2.143
rs702171	CC	-2.385
rs1061179	TT	-2.123
rs2281807	AA	-2.187
rs702176	AA	-2.478
rs28487995	TT	-2.645
rs7221974	CC	2.601
rs702189	GG	-2.058
rs742556	CC	2.036
rs4283041	TT	2.452
rs417975	TT	1.964
rs9392317	GG	-2.254
rs2648447	CC	-2.056
rs2814827	CC	2.069
rs11248885	CC	2.178
rs1353813	CC	-2.065
rs7078498	AA	-2.576
rs9838484	TT	-1.989
rs7092046	TT	2.192
rs2093648	TT	-1.962
rs17135441	TT	2.263
rs2760397	TT	-2.358
rs6135736	AA	-2.227
rs6864519	CC	2.08
rs8100483	TT	-2.109
rs11250713	TT	2.254
rs771386	CC	-2.737
rs2883367	AA	2.229
rs511855	GG	-2.833
rs4814511	GG	-1.993
rs4492233	GG	-2.776
rs12598284	AA	2.079
rs1038050	TT	-2.733
rs761149	GG	-2.491
rs2095614	CC	-2.761
rs1932853	GG	-2.663
rs2210921	TT	-2.773
rs12445978	CC	2.077
rs635029	TT	2.527
rs622259	TT	2.504
rs7186654	CC	2.083
rs480355	AA	2.521
rs619145	TT	2.352
rs6135886	CC	-2.821
rs564758	TT	2.016
rs6034677	AA	-2.705
rs2270031	GG	2.079
rs11061887	GG	2.318
rs202490	TT	2.106
rs17156773	AA	-2.407
rs17221972	AA	2.971
rs12219445	CC	-1.985
rs6135960	TT	-3.166
rs486815	AA	-2.33
rs200886	AA	-2.699
rs4720965	AA	-1.979
rs200884	TT	-3.012
rs1040532	GG	2.089
rs7745811	GG	1.969
rs9503023	GG	2.58
rs7247364	AA	1.982
rs12637347	GG	-2.007
rs494566	AA	-2.4
rs7234215	TT	2.088
rs11928712	GG	-2.045
rs871060	GG	2.072
rs8100003	GG	-2.375
rs7253430	TT	2.068
rs4790839	AA	-2.334
rs7003969	TT	2.302
rs17829629	AA	2.444
rs3735866	TT	2.614
rs1439432	GG	-2.178
rs1898877	AA	-2.024
rs1006520	CC	2.072
rs263213	TT	2.026
rs932563	GG	2.214
rs12548089	GG	1.968
rs6034968	AA	2.368
rs12569978	AA	-2.199
rs6045210	CC	2.382
rs7860714	AA	-2.755
rs4684321	GG	1.97
rs2353580	TT	-2.519
rs10963717	GG	2.036
rs11661394	CC	2.212
rs4975709	GG	2.027
rs599774	CC	-2.231
rs4975753	CC	2.318
rs587961	TT	3.21
rs3797063	TT	2.37
rs2307118	GG	2.414
rs2232374	CC	2.371
rs4975756	GG	2.366
rs4975757	AA	2.3
rs11957344	AA	2.587
rs260400	AA	-2.276
rs260409	AA	2.023
rs592373	GG	2.443
rs11250832	TT	2.068
rs6111988	AA	3.27
rs4980384	AA	-2.764
rs621679	TT	-3.012
rs3817198	CC	2.532
rs629781	AA	-1.988
rs548195	TT	-2.044
rs4551422	CC	-1.995
rs11250870	CC	2.067
rs7483477	CC	-1.968
rs4264135	GG	-2.64
rs10216516	AA	-2.116
rs11250877	GG	2.32
rs10903587	TT	2.054
rs13399855	TT	2.222
rs7115847	TT	2.01
rs3800140	TT	2.895
rs12251474	AA	1.988
rs6983882	CC	2.286
rs6045678	CC	2.416
rs3781956	TT	-2.481
rs2761244	TT	2.259
rs2246445	AA	2.259
rs4797956	AA	2.191
rs1997794	GG	-2.094
rs1408002	GG	2.237
rs7858803	TT	2.82
rs7847882	CC	2.533
rs6045988	CC	2.035
rs10964264	AA	1.99
rs1554506	TT	-2.121
rs6783551	GG	1.965
rs3746060	GG	2.314
rs10237340	TT	-2
rs9392347	AA	2.277
rs9958621	AA	2.163
rs9405157	CC	-2.08
rs35578989	TT	2.568
rs4239318	GG	2.18
rs10840138	GG	-2.373
rs11749073	GG	1.997
rs7853498	GG	1.971
rs11128918	TT	-2.166
rs8090083	AA	2.143
rs217228	TT	-2.094
rs217727	AA	-2.004
rs12307771	TT	-1.998
rs998993	GG	2.113
rs1418045	TT	2.313
rs6081765	AA	2.123
rs2294061	CC	-2.007
rs2283476	AA	2.725
rs4975840	TT	2.131
rs4975837	CC	2.153
rs9921461	GG	1.997
rs7719270	AA	-2.18
rs715146	TT	1.991
rs11062033	GG	2.149
rs34730825	CC	2.041
rs740443	AA	2.389
rs11685526	CC	-2.237
rs6046748	CC	2.408
rs11604374	GG	-2.071
rs3824175	GG	-2.32
rs3824170	TT	-2.626
rs35835808	CC	-2.56
rs5023998	GG	-2.585
rs5029667	CC	-2.3
rs5029666	AA	-2.299
rs41286705	AA	1.968
rs7807520	CC	-2.82
rs11876	AA	1.976
rs2280903	GG	-2.684
rs6461108	CC	-2.491
rs2516739	AA	2.397
rs6985716	TT	-2.538
rs4529490	TT	-2.416
rs7014505	TT	-2.555
rs11987927	AA	-2.618
rs17006968	AA	2.126
rs4342949	GG	-2.418
rs9831047	AA	2.222
rs17752483	TT	1.968
rs9314454	TT	-3.259
rs10217026	AA	-3.319
rs10100885	TT	-3.265
rs4814983	TT	2.45
rs8050755	GG	2.779
rs2460002	TT	2.84
rs17717490	GG	-2.12
rs17064834	TT	2.21
rs2503701	GG	2.461
rs6137102	AA	2.306
rs11062066	CC	3.299
rs10110395	CC	-2.093
rs1033533	GG	2.18
rs1017084	CC	2.978
rs9928737	AA	2.308
rs2238595	TT	2.331
rs13283799	CC	2.471
rs13332377	TT	2.194
rs3087631	AA	2.165
rs4959167	GG	2.812
rs2274095	TT	2.372
rs12342098	TT	2.362
rs9328084	CC	2.156
rs10903679	GG	2.314
rs2299657	TT	-2.204
rs3793508	GG	2.711
rs3829074	CC	-2.386
rs1572042	TT	2.162
rs7972947	TT	2.216
rs10058140	AA	-2.576
rs10073915	TT	-1.988
rs17157759	CC	-2.5
rs258281	AA	2.388
rs9503120	GG	2.185
rs10840491	TT	-2.126
rs36232	TT	2.232
rs9310645	CC	-2.187
rs2727927	GG	-3.177
rs4685491	AA	-3.485
rs12119470	TT	2.179
rs13331284	CC	2.091
rs564201	CC	-2.03
rs1582761	AA	-1.979
rs234936	TT	-2.072
rs2247833	AA	2.021
rs11860560	TT	2.489
rs11021732	CC	2.06
rs17818225	CC	3.035
rs9921791	AA	2.168
rs12082516	CC	3.097
rs11806567	TT	2.599
rs10475140	TT	2.013
rs2643893	GG	-2.546
rs160546	TT	2.319
rs1108036	AA	2.279
rs16952108	TT	2.164
rs2843146	TT	-2.019
rs2843143	TT	2.537
rs12337716	AA	2
rs13325443	AA	-2.205
rs33922585	TT	-2.094
rs10232413	TT	2.099
rs160551	AA	1.988
rs12675491	TT	2.113
rs4719471	TT	2.094
rs10190125	TT	2.887
rs4930068	AA	2.219
rs2398669	TT	2.263
rs1011476	TT	2.611
rs10741561	GG	2.308
rs4721524	GG	2.263
rs17768393	AA	2.19
rs2286206	AA	2.352
rs10765903	CC	2.2
rs316574	CC	-1.963
rs612428	TT	-2.473
rs2412117	CC	2.57
rs6710116	CC	2.47
rs316573	AA	-2.459
rs4930074	TT	2.6
rs7104332	AA	2.777
rs890326	CC	-2.135
rs4721527	AA	-2.064
rs10419748	CC	2.184
rs12971229	AA	2.243
rs7581403	AA	2.429
rs316582	CC	1.971
rs730417	GG	3.003
rs4807227	CC	3.05
rs12553062	TT	-2.241
rs10402629	CC	2.527
rs12983575	TT	2.352
rs12977961	GG	2.002
rs6715366	AA	2.008
rs11666344	CC	2.378
rs11882330	AA	1.963
rs3746285	TT	2.808
rs12632736	CC	-2.611
rs13261880	AA	2.235
rs461471	GG	-2.497
rs17243233	AA	1.961
rs12570649	AA	2.585
rs7099701	AA	2.656
rs4648843	TT	1.998
rs7922222	CC	2.691
rs7100859	GG	3.286
rs1145030	CC	2.173
rs7087615	TT	2.059
rs4959177	TT	-2.572
rs17135882	GG	2.142
rs7086099	TT	2.098
rs7665960	AA	2.081
rs12411602	TT	2.379
rs13191094	AA	-2.065
rs7076753	GG	-2.636
rs9501834	CC	2.283
rs7038629	AA	2.384
rs11588930	AA	-2.082
rs4876000	GG	-2.295
rs4959663	AA	-2.155
rs1029061	CC	2.485
rs17070319	CC	2.315
rs3734505	AA	-2.476
rs2283293	GG	2.007
rs16906070	CC	3.21
rs13194198	TT	-2.735
rs7841009	GG	2.279
rs2239048	CC	2.152
rs2238063	TT	2.233
rs2051992	GG	2.204
rs7535528	TT	-2.087
rs4876003	GG	2.113
rs10848648	GG	2.195
rs7311382	AA	2.164
rs17609498	AA	-2.738
rs7827855	TT	2.306
rs3914784	GG	2.255
rs11022774	GG	1.996
rs7959938	TT	2.171
rs4959669	GG	-2.378
rs13084976	CC	-2.186
rs2137318	CC	2.12
rs704347	AA	-3.206
rs704349	AA	-3.206
rs17793768	TT	2.179
rs3121162	TT	-3.292
rs35374935	TT	-1.967
rs1203863	GG	2.07
rs8112518	GG	2.613
rs11664501	GG	-2.034
rs9423666	AA	2.954
rs2677879	GG	-2.083
rs4790348	TT	3.249
rs7458315	CC	-2.268
rs9329298	AA	2.506
rs9419527	AA	2.506
rs2048944	GG	-2.24
rs12700026	CC	-2.323
rs12700028	AA	-2.429
rs10903794	TT	2.765
rs7095581	CC	2.72
rs11660212	CC	-2.265
rs2388258	CC	2.199
rs9919456	AA	2.193
rs12456560	AA	-2.183
rs3858268	GG	2.057
rs7921986	GG	2.95
rs4815428	GG	-2.072
rs2422801	CC	-2.106
rs1028441	GG	-2.584
rs1015287	TT	-2.022
rs7556672	AA	2.548
rs6050670	AA	-2.073
rs4433480	CC	1.965
rs2388279	AA	2.652
rs2388282	AA	2.514
rs11251367	AA	-1.993
rs17496843	TT	2.036
rs12783377	GG	2.407
rs758418	AA	-2.871
rs2004187	AA	2.079
rs6138621	AA	-2.691
rs1546931	AA	-2.667
rs910273	CC	-2.706
rs910272	TT	-2.68
rs2223884	AA	-2.667
rs742846	GG	-2.681
rs7918919	CC	2.188
rs742844	CC	-2.667
rs910271	AA	-2.693
rs1022585	CC	-2.627
rs7920309	GG	2.336
rs12475114	TT	2.436
rs2385306	CC	2.012
rs1376427	AA	2.235
rs8101536	TT	2.425
rs7085508	AA	2.697
rs10452672	TT	-2.556
rs7896692	CC	2.232
rs4806871	CC	2.049
rs7080622	AA	3.312
rs7576292	CC	2.74
rs1076061	GG	2.754
rs7470719	TT	1.987
rs6143	AA	2.341
rs1026378	AA	1.983
rs10103723	AA	2.23
rs10104883	TT	2.23
rs10216332	AA	2.247
rs17834523	TT	2.31
rs231704	AA	-2.843
rs231707	AA	-3.6
rs2100485	CC	2.004
rs2978319	TT	2.492
rs17078672	GG	1.992
rs17761609	GG	2.365
rs1993082	CC	2.268
rs734614	AA	2.42
rs12624070	CC	2.761
rs10205815	GG	2.09
rs1400205	TT	-1.984
rs11688980	GG	2.011
rs341672	CC	2.751
rs1005304	TT	2.053
rs2721280	TT	2.339
rs2283202	CC	2.631
rs809547	AA	-2.233
rs2962564	AA	-2.217
rs641525	GG	2.424
rs1033519	GG	2.909
rs7461	TT	2.366
rs232712	TT	-2.119
rs2050342	AA	3.038
rs2283212	TT	2.032
rs7909413	GG	-2.015
rs2296356	TT	2.071
rs2296355	GG	1.978
rs17743926	AA	2.091
rs17135673	AA	2.054
rs7904477	CC	-2.198
rs945142	AA	2.396
rs11997932	CC	2.127
rs1268385	GG	-2.687
rs9650501	GG	2.061
rs13196532	CC	2.113
rs6600766	AA	-2.565
rs3907942	GG	2.331
rs6981972	CC	2.226
rs6989916	GG	2.645
rs1024048	GG	2.02
rs3734499	GG	2.2
rs6870714	TT	2.002
rs1059630	TT	2.799
rs17135727	TT	-2.139
rs6942083	TT	2.823
rs1350849	TT	2.053
rs2237886	AA	2.191
rs9405587	CC	1.992
rs2670072	GG	2.169
rs955340	TT	2.042
rs2325971	AA	-2.012
rs873711	TT	-2.075
rs709276	CC	-2.134
rs6755122	AA	2.038
rs823232	AA	-2.463
rs10968457	AA	1.995
rs1577251	TT	-2.424
rs2274671	TT	-2.486
rs12001445	AA	2.25
rs1555668	AA	-2.485
rs10123121	CC	2.633
rs12001239	TT	2.651
rs684320	CC	-2.416
rs1982278	CC	-2.076
rs903246	GG	-2.447
rs4798032	CC	-2.646
rs8083324	AA	-2.695
rs7714432	AA	3.008
rs1004953	AA	2.535
rs1004952	GG	2.903
rs10055154	GG	2.416
rs16870583	GG	2.934
rs6876459	TT	3.079
rs6884970	GG	3.044
rs6881327	GG	3.017
rs9313014	AA	2.34
rs9313015	GG	2.283
rs6138938	CC	-2.731
rs6138940	GG	-2.731
rs3810067	GG	2.45
rs9896777	GG	-2.124
rs12828903	AA	-2.049
rs7210470	AA	-2.965
rs11924729	GG	-2.882
rs17762531	AA	-2.334
rs1443422	CC	-2.414
rs2282635	GG	-2.012
rs602233	GG	-1.979
rs635500	AA	2.242
rs4486390	TT	-1.988
rs3826637	GG	-2.253
rs4480844	TT	-2.378
rs4264423	AA	-2.6
rs643507	CC	2.868
rs4806891	CC	2.552
rs681670	GG	-2.002
rs603080	CC	-2.06
rs6037443	TT	-2.094
rs3746692	AA	-2.226
rs11251587	AA	2.511
rs11062401	CC	-2.528
rs678156	GG	2.422
rs1784752	GG	2.568
rs7184777	GG	-2.14
rs4149367	AA	2.037
rs10057618	GG	2.694
rs168165	CC	-2.204
rs9834836	GG	-2.224
rs7356030	TT	-2.245
rs4786365	AA	-2.389
rs17079527	CC	2.576
rs4685589	AA	-2.062
rs4353181	AA	2.225
rs7827348	GG	2.416
rs7828114	GG	2.68
rs7004125	CC	2.26
rs6690373	GG	2.087
rs149467	TT	-3.132
rs11982868	TT	-2.883
rs6461781	AA	-2.737
rs12260533	CC	2.447
rs11251646	AA	2.422
rs7823098	TT	2.002
rs10903921	GG	2.449
rs10903922	AA	2.462
rs10903923	AA	2.422
rs10903924	TT	2.438
rs10903925	TT	2.413
rs6558735	AA	1.968
rs10903927	CC	2.364
rs7073587	CC	2.449
rs10794986	TT	2.422
rs10794988	GG	2.437
rs12098591	TT	2.077
rs6506052	GG	-2.123
rs10903929	CC	2.146
rs7095229	GG	2.402
rs7070854	GG	2.388
rs17238159	AA	-3.184
rs10431352	GG	2.202
rs4798064	CC	2.456
rs16944353	AA	2.506
rs2298537	GG	2.527
rs11874398	CC	2.057
rs8098791	AA	2.779
rs1562117	CC	2.018
rs10720	TT	-1.996
rs7268061	GG	-1.975
rs6115792	AA	-2.093
rs12377888	AA	2.835
rs11708737	CC	-2.204
rs2396963	GG	-2.19
rs4866716	GG	2.622
rs17544008	AA	2.288
rs340831	CC	2.422
rs857248	AA	-2.127
rs7592329	GG	-1.975
rs6754432	TT	-1.988
rs11251702	TT	2.477
rs6076481	TT	-2.196
rs965273	TT	-2.184
rs3741355	TT	-1.961
rs11062461	TT	-2.016
rs2145222	CC	-2.162
rs160900	AA	2.19
rs12579163	TT	-2.458
rs469508	TT	-2.643
rs4256893	TT	2.291
rs2388569	TT	2.514
rs2875839	GG	2.479
rs1132173	AA	1.966
rs1983765	CC	-2.09
rs10508245	TT	-2.109
rs10970366	TT	2.711
rs1614080	TT	-2.927
rs7916889	TT	3.095
rs9897376	CC	-2.094
rs3814590	AA	2.405
rs1637655	GG	2.409
rs1637656	AA	-2.932
rs1052333	AA	-2.303
rs2295547	CC	-2.013
rs4880592	GG	-2.346
rs999866	TT	-1.986
rs369283	GG	2.197
rs17175551	CC	-2.374
rs6051644	CC	2.302
rs6943452	GG	-2.702
rs2093451	AA	3.024
rs17320990	TT	2.092
rs4854104	AA	-2.024
rs3814596	CC	-1.978
rs9423502	CC	-2.111
rs1127047	AA	-2.111
rs2104168	GG	1.967
rs1348267	GG	-2.4
rs13268772	GG	-2.462
rs535614	AA	2.02
rs11602633	AA	-2.622
rs636548	CC	2.049
rs12646808	GG	2.077
rs8044035	AA	2.032
rs10412307	AA	-2.189
rs12610909	AA	-2.596
rs594370	AA	2.391
rs17698336	GG	-2.646
rs2814930	CC	-2.092
rs9501981	AA	-2.231
rs2991300	GG	2.019
rs10492938	AA	2.476
rs9919480	AA	-2.263
rs2986697	GG	1.973
rs10751917	TT	-2.299
rs2296464	AA	-2.44
rs11745750	TT	2.522
rs9804298	AA	-2.306
rs17133208	CC	2.586
rs11251823	TT	-2.353
rs11968806	GG	2.16
rs9392482	AA	2.013
rs17133257	CC	2.11
rs9503551	AA	2.384
rs220381	GG	-2.063
rs759635	CC	2.196
rs498049	TT	1.961
rs4807451	GG	2.105
rs2412166	AA	-2.319
rs7109838	AA	-2.357
rs9849296	AA	-2.054
rs9392487	GG	2.154
rs11026661	AA	-2.213
rs239487	GG	2.045
rs7395353	CC	-2.933
rs37846	GG	2.162
rs16871656	TT	2.017
rs16871662	AA	-2.202
rs395395	TT	1.986
rs2396930	GG	2.781
rs6881435	GG	2.708
rs6710271	AA	2.041
rs12417350	TT	-2.395
rs10833833	TT	-2.43
rs3928927	AA	-2.239
rs1905764	TT	-2.041
rs979152	TT	-2.037
rs37803	AA	2.365
rs1203112	AA	2.069
rs11062619	GG	2.102
rs7134795	GG	2.106
rs1552323	GG	-2.409
rs12453105	TT	2.075
rs9392497	TT	2.037
rs12954964	GG	-2.089
rs9644274	GG	-2.034
rs4959838	AA	2.542
rs7772129	AA	2.506
rs10904040	AA	2.29
rs10107351	TT	-2.085
rs913534	CC	-3.138
rs1357309	AA	-1.996
rs7763703	AA	-3.106
rs1831194	CC	-2.964
rs13161526	TT	-2.048
rs3859147	CC	-2.644
rs6938454	TT	-3.337
rs1130333	AA	2.011
rs1130319	CC	2.034
rs3349	AA	2.042
rs1130165	TT	2.036
rs1130127	GG	1.964
rs17066823	CC	2.606
rs13171097	AA	-2.063
rs151522	CC	-2.04
rs13176060	TT	-1.967
rs6578383	AA	2.76
rs12700918	GG	2.003
rs7099538	CC	2.573
rs11836893	CC	2.512
rs7649856	CC	-2.056
rs7200450	GG	2.067
rs2736	CC	2.184
rs757269	AA	2.156
rs17636165	AA	2.206
rs4866451	GG	2.051
rs11077346	AA	-2.721
rs2251850	AA	-2.476
rs17066956	AA	2.089
rs2251863	AA	-2.263
rs2623587	CC	-2.623
rs3739356	AA	-2.302
rs17067066	AA	2.067
rs11598081	TT	-2.533
rs6501178	TT	-2.227
rs17198722	AA	-1.994
rs9638039	CC	-2.282
rs13332500	GG	-2.122
rs12460403	TT	-2.013
rs667358	CC	-1.975
rs13277081	GG	2.284
rs2054873	GG	3.488
rs235517	CC	2.261
rs17710422	TT	2.036
rs10814284	CC	-2.773
rs10972598	AA	-3.774
rs7086377	AA	-2.2
rs235528	GG	2.13
rs4515424	AA	-2.078
rs5031052	TT	2.071
rs7068219	GG	-2.619
rs1334069	GG	2.425
rs7856970	AA	-2.289
rs1476707	AA	-1.986
rs12445430	TT	-2.864
rs6051989	TT	-2.031
rs12255997	TT	-2.673
rs13361949	AA	2.299
rs10059981	GG	2.035
rs7969082	AA	2.038
rs758747	AA	-2.544
rs1064833	CC	-2.182
rs11062697	AA	-1.961
rs9378806	AA	1.991
rs10848874	CC	2.249
rs3918396	AA	2.347
rs4766139	AA	2.015
rs11251973	GG	1.989
rs7095860	GG	-2.125
rs731034	GG	-2.265
rs1181878	TT	-2.57
rs7098140	GG	2.226
rs9664317	GG	-2.335
rs11251991	TT	2.131
rs11251995	TT	2.202
rs9915516	CC	2.345
rs6489486	AA	-2.559
rs7296925	AA	2.07
rs10104788	GG	2.35
rs192021	CC	2.267
rs1529657	TT	1.995
rs10744620	TT	-2.235
rs2627358	GG	1.989
rs10425094	TT	2.011
rs4626661	CC	2.218
rs7868939	GG	2.251
rs13286706	CC	-2.029
rs6500552	CC	2.909
rs357956	GG	-2.544
rs10059788	TT	2.104
rs10171874	TT	2.284
rs17068023	GG	3.12
rs7563964	GG	2.414
rs242033	GG	2.658
rs910655	GG	-2.093
rs17836263	AA	2.498
rs10795069	AA	-2.453
rs17401015	TT	-2.306
rs17446920	CC	2.025
rs10508264	TT	-2.234
rs2980779	CC	-2.325
rs2930382	TT	-2.006
rs1996897	GG	2.255
rs17068216	CC	2.082
rs7005	AA	-1.966
rs2140341	TT	-2.086
rs12680491	GG	2.083
rs130001	GG	2.14
rs2388864	TT	2.992
rs6084497	GG	-2.236
rs12521994	GG	2.145
rs5006151	TT	-2.109
rs8116776	AA	-2.256
rs2013195	AA	2.479
rs717596	TT	-2.248
rs7309847	AA	2.787
rs11252108	GG	2.236
rs2058349	CC	-2.154
rs1872757	CC	-2.014
rs7906552	AA	2.214
rs10508267	GG	-2.493
rs10508268	CC	-2.272
rs12813439	TT	2.067
rs1808285	TT	-2.213
rs1451721	GG	2.05
rs4881220	GG	2.958
rs1318435	GG	2.091
rs2688371	CC	-2.036
rs11062786	AA	2.088
rs11252119	AA	2.113
rs2490050	GG	2.298
rs7957678	TT	-2.279
rs4798137	TT	2.02
rs17328824	TT	-2.105
rs1006703	TT	-1.978
rs13405207	GG	-2.478
rs9947561	GG	1.986
rs17018121	AA	-2.164
rs2554588	TT	-2.11
rs1454237	AA	-2.967
rs1454236	TT	-2.937
rs2740927	GG	-2.523
rs10495492	TT	2.318
rs6914431	GG	-2.03
rs7901658	TT	-2.327
rs2120609	AA	-2.198
rs6776332	CC	-2.172
rs4959888	AA	-2.21
rs11906612	AA	2.061
rs17068768	AA	2.209
rs14047	AA	2.334
rs17286349	AA	2.315
rs8092654	TT	-2.285
rs17176065	TT	1.985
rs4999534	AA	1.967
rs943031	CC	1.968
rs6052219	GG	2.219
rs17215529	GG	2.218
rs735842	CC	2.148
rs10737395	TT	-1.999
rs10799181	GG	-2.082
rs4654479	TT	-2.405
rs2230739	CC	2.15
rs2305106	GG	2.927
rs10402864	CC	2.293
rs12608562	TT	2.778
rs2218283	TT	-2.206
rs10852639	TT	-2.079
rs1442370	CC	2.262
rs11985882	AA	-2.042
rs11989624	CC	-2.326
rs7245642	GG	1.992
rs11660659	AA	2.016
rs4797138	AA	-1.968
rs4530234	CC	-1.977
rs4432340	AA	-2.103
rs7254272	TT	1.999
rs4556885	AA	2.117
rs3925024	GG	2.278
rs1087817	AA	-2.409
rs10915659	AA	2.257
rs11917349	TT	-2.478
rs12137595	TT	2.272
rs317528	AA	-2.446
rs1187478	AA	2.019
rs1187489	AA	2.273
rs12444920	TT	-2.17
rs3744671	TT	2.088
rs1466703	AA	2.043
rs409963	CC	2.406
rs10974343	AA	2.073
rs384067	GG	2.012
rs12606055	AA	1.999
rs6753345	AA	2.105
rs1879562	AA	2.181
rs399218	GG	1.985
rs7227958	AA	2.559
rs7243694	CC	2.19
rs2240702	CC	2.351
rs11874812	TT	2.058
rs7679962	TT	-1.97
rs350852	CC	2.739
rs632896	AA	-2.146
rs4790602	TT	2.301
rs1045738	GG	2.308
rs626138	AA	-2.731
rs107251	AA	2.59
rs350844	TT	2.71
rs636392	TT	-2.165
rs4790603	GG	1.992
rs4807546	CC	2.251
rs1636412	TT	-2.184
rs16953866	TT	2.175
rs2920250	CC	2.691
rs6840829	CC	2.361
rs2159982	GG	2.245
rs2159983	CC	2.009
rs12663111	CC	1.975
rs663911	TT	-2.492
rs650871	TT	-2.406
rs10051866	CC	2.141
rs2920168	TT	2.684
rs10190553	AA	2.117
rs6555259	AA	2.21
rs6555261	TT	2.199
rs17697262	TT	-1.965
rs709024	AA	2.632
rs9426471	CC	2.287
rs1991917	TT	2.423
rs2240669	AA	2.195
rs10105465	AA	2.032
rs7539733	TT	2.58
rs666035	CC	-2.422
rs10508273	AA	2.849
rs9426473	AA	2.223
rs16946278	AA	-2.175
rs8072251	CC	2.183
rs11868498	TT	2.257
rs602780	AA	-2.369
rs153039	TT	-2.03
rs9988443	AA	2.561
rs7071998	AA	2.296
rs12123330	AA	2.169
rs8074770	AA	2.256
rs911490	GG	-2.629
rs12937759	TT	2.188
rs9922685	CC	2.473
rs17136872	GG	-2.247
rs6476830	AA	-2.005
rs10122830	CC	-1.987
rs13301504	CC	-2.134
rs13286543	GG	-2.148
rs13286075	TT	-2.089
rs7753647	AA	2.063
rs11791677	TT	-2.037
rs13286364	AA	-2.387
rs10511458	CC	-1.993
rs10758589	GG	-2.133
rs4740762	TT	-2.189
rs584586	GG	2.457
rs17070221	GG	2.521
rs17414411	GG	2.965
rs11783587	AA	-2.134
rs17070231	CC	2.403
rs1725132	GG	2.898
rs1438195	GG	2.893
rs11770194	TT	2.098
rs10795143	AA	2.709
rs1154044	CC	2.778
rs1438197	CC	1.975
rs17018886	CC	-1.995
rs11579829	AA	2.207
rs2314221	GG	-2.006
rs17134661	GG	1.993
rs17414486	AA	2.163
rs903540	AA	1.979
rs13251521	CC	-3.532
rs2980213	CC	-2.403
rs3775339	GG	-2.104
rs1154055	TT	2.674
rs7015706	GG	2.031
rs6754487	TT	-2.05
rs6037811	CC	2.377
rs17070283	AA	-2.178
rs1658821	TT	3.128
rs35289814	AA	-2.257
rs2915065	GG	2.287
rs2980155	AA	-2.348
rs2980156	CC	-2.214
rs1048898	AA	-1.965
rs1217647	GG	2.762
rs1217646	AA	2.47
rs1154057	GG	2.769
rs1154059	CC	2.279
rs7731506	AA	-2.017
rs1235700	CC	2.013
rs7266945	GG	2.009
rs2920253	AA	-2.093
rs2920217	GG	-2.07
rs4807578	TT	1.969
rs1327992	CC	2.743
rs1854240	TT	2.37
rs6839561	CC	-2.093
rs7214224	CC	-2.102
rs12370927	AA	2.011
rs171867	CC	-2.012
rs2980206	AA	-1.999
rs11735439	CC	-2.05
rs10106998	AA	2.336
rs11835017	CC	-2.429
rs1658825	CC	1.961
rs3981	AA	-2.47
rs2107834	CC	-2.061
rs2097884	CC	3.435
rs4959278	AA	2.291
rs6601834	TT	2.073
rs6489530	AA	2.473
rs7690552	CC	-2.05
rs261124	AA	-2.151
rs261128	AA	-2.406
rs4494977	TT	2.235
rs6816148	AA	-2.207
rs351599	AA	-2.782
rs4701855	GG	2.092
rs13168384	TT	2.017
rs13188994	CC	1.964
rs11078512	TT	-2.067
rs9502175	TT	2.847
rs10488360	TT	2.312
rs7459304	CC	2.141
rs11763858	GG	2.211
rs6116355	TT	2.479
rs10774216	CC	2.197
rs314647	AA	2.274
rs11814820	GG	1.986
rs11063079	GG	2.569
rs10233882	GG	2.254
rs4741989	GG	-2.061
rs2043354	AA	2.237
rs10904249	AA	2.39
rs7855993	AA	-2.006
rs10508282	AA	2.007
rs6133123	CC	-2.641
rs1033992	TT	2.117
rs1374669	TT	2.168
rs6506207	GG	-2.049
rs3809849	GG	-2.436
rs1679409	GG	2.148
rs17511470	CC	2.518
rs3760193	TT	-2.496
rs6990838	GG	2.265
rs11657054	GG	-2.02
rs1478271	TT	2.603
rs9405746	TT	2.028
rs1382251	GG	2.423
rs1751282	GG	1.962
rs2466731	CC	3.388
rs2725046	CC	2.363
rs7976596	GG	2.276
rs1751280	AA	2.57
rs9313081	GG	2.119
rs1871123	CC	2.202
rs17070836	TT	2.536
rs17345243	GG	2.277
rs2616978	GG	3.145
rs2616979	TT	2.995
rs2616980	AA	2.12
rs10904254	AA	2.285
rs1751275	AA	2.489
rs10904256	TT	2.285
rs6502800	AA	2.035
rs2183472	GG	-2.173
rs1360329	AA	-2.095
rs899446	AA	-2.335
rs1625110	TT	2.695
rs12103697	AA	-2.132
rs11063131	TT	2.187
rs1926797	GG	2.251
rs11984453	AA	-1.977
rs9378403	TT	2.474
rs4790657	CC	1.989
rs9328255	AA	3.395
rs6997228	CC	2.141
rs4790210	GG	2.377
rs7235041	CC	2.244
rs10974611	AA	-2.139
rs16921457	TT	-2.284
rs10500325	GG	2.225
rs2970828	GG	-2.368
rs582598	TT	-2.811
rs660100	GG	-2.079
rs17138491	AA	2.434
rs17550939	GG	2.898
rs6783234	AA	2.611
rs11962707	CC	2.491
rs7079674	TT	3.078
rs11872163	GG	2.288
rs241239	GG	2.067
rs11814411	GG	-3.192
rs1678219	CC	3.852
rs12795289	GG	-2.692
rs11130059	AA	2.104
rs2657148	AA	1.988
rs16921597	CC	-2.112
rs1346833	GG	-2.018
rs4684420	CC	-2.603
rs17019428	GG	3.717
rs11130068	CC	2.132
rs12413638	AA	-3.217
rs12796784	GG	-1.988
rs6052725	TT	2.098
rs35924298	TT	-1.967
rs4742027	TT	-1.965
rs10974672	TT	-2.03
rs725557	AA	2.15
rs10512742	TT	-2.499
rs1157688	AA	2.086
rs11134061	TT	2.117
rs2271165	CC	-3.172
rs10849087	TT	-2.369
rs1385452	TT	-2.516
rs841184	CC	2.219
rs12513900	GG	2.703
rs4790700	CC	2.116
rs2162995	AA	-2.188
rs7302664	TT	-2.173
rs7298545	CC	-2.167
rs7299185	GG	-2.194
rs11063230	GG	-2.148
rs2884670	AA	-2.469
rs826027	GG	2.082
rs2304969	AA	2.256
rs10836452	CC	-2.068
rs11598678	AA	2.286
rs11654690	TT	2.479
rs4815731	AA	2.54
rs11033350	CC	1.986
rs11033352	CC	1.975
rs2277733	CC	2.71
rs8101703	CC	-2.22
rs13325766	AA	2.325
rs1467941	AA	-2.003
rs34917285	CC	2.083
rs7255543	GG	-1.993
rs4239323	CC	2.363
rs7011787	TT	1.962
rs13137031	TT	-2.022
rs1374127	CC	2.188
rs10165056	GG	2.48
rs7505279	TT	2.934
rs2071997	GG	-2.273
rs8096374	CC	3.163
rs11252688	GG	2.091
rs10799258	CC	2.186
rs4798248	TT	2.57
rs12085854	AA	-3.093
rs11586740	TT	-3.104
rs242050	TT	-2.449
rs4798250	TT	2.105
rs2933572	GG	2.696
rs3747602	GG	-1.967
rs2087865	TT	2.548
rs7686968	GG	2.645
rs6832194	TT	-2.11
rs10937893	AA	-2.377
rs364642	CC	1.982
rs4689942	CC	2.632
rs449154	CC	-2.598
rs17568232	AA	-2.019
rs12599765	GG	-1.994
rs9303968	TT	-2.187
rs17135113	TT	-2.191
rs7537345	AA	-1.984
rs1907989	GG	-2.477
rs2172443	CC	-2.505
rs4502324	GG	-2.123
rs825923	GG	2.109
rs12066439	AA	-2.439
rs17581422	AA	2.717
rs12154696	CC	-2.156
rs2123104	CC	2.011
rs10915599	AA	-2.224
rs2977728	GG	-2.119
rs7570834	CC	2.222
rs2924730	AA	-2.018
rs11871232	GG	-2.423
rs12620722	TT	2.098
rs875402	GG	2.237
rs2235443	CC	2.237
rs2290562	AA	-2.107
rs4875428	AA	-2.248
rs6558954	AA	2.577
rs3821949	TT	-2.481
rs10104215	AA	-2.388
rs1042484	GG	2.137
rs6982311	TT	-2.443
rs2924278	AA	2.172
rs11691826	AA	2.359
rs7188517	CC	-2.013
rs10112481	CC	-2.145
rs4875436	AA	-2.09
rs10758662	TT	2.658
rs6984854	CC	-1.975
rs17137318	AA	-2.108
rs1993286	TT	-3.247
rs11063339	TT	-2.045
rs12067247	GG	3.519
rs11658587	TT	1.986
rs7817813	AA	2.047
rs10815105	AA	2.092
rs2977702	GG	-2.828
rs7870918	TT	1.975
rs2977706	CC	-3.071
rs7186159	TT	-2.114
rs2977709	GG	2.153
rs2924747	CC	2.133
rs17137352	CC	-2.243
rs2977715	GG	2.809
rs2168055	CC	-3.256
rs16992667	CC	1.986
rs2924757	TT	-2.047
rs2407739	AA	-1.989
rs6463152	GG	-2.025
rs930804	CC	2.098
rs7738117	AA	-2.35
rs17284610	CC	-3.28
rs17072336	TT	2.268
rs16931724	AA	1.972
rs11963443	GG	2.651
rs7308818	AA	-2.105
rs35340520	AA	-2.236
rs7768378	GG	2.529
rs1561549	AA	-2.047
rs17285248	AA	-3.173
rs7838881	AA	-2.676
rs1246939	TT	-2.185
rs4473390	AA	-2.29
rs7194203	CC	-2.091
rs16954365	GG	-2.705
rs2793208	AA	-2.47
rs2793222	TT	-2.434
rs2764176	TT	-2.434
rs11585268	AA	-2.233
rs10438722	GG	-2.535
rs3744708	GG	-2.504
rs4766306	GG	2.037
rs9966463	AA	-3.044
rs12098076	TT	2.373
rs404678	GG	-2.673
rs439007	GG	-2.434
rs7229911	TT	1.968
rs11918262	AA	2.091
rs6665175	AA	2.072
rs7826	TT	2.828
rs7692195	CC	-2.316
rs10774292	AA	1.972
rs6957165	TT	-2.161
rs11658877	CC	-2.779
rs10281718	TT	1.969
rs727442	AA	2.426
rs11927386	GG	2.093
rs7816277	CC	2.735
rs12229983	GG	3.098
rs10937622	GG	-2.298
rs814797	TT	2.467
rs10268122	AA	2.662
rs4460395	CC	2.162
rs12449298	AA	-2.794
rs10492070	CC	2.982
rs270626	AA	-2.657
rs11063454	CC	3.019
rs2641263	CC	-2.586
rs4765797	GG	-2.165
rs2115010	AA	2.688
rs1834925	GG	2.913
rs7968603	CC	2.072
rs9313102	AA	2.902
rs2585275	CC	-2.423
rs10475286	GG	2.755
rs11645634	GG	-2.024
rs10042501	AA	2.815
rs2641256	TT	-2.126
rs2585271	CC	-2.445
rs7132554	AA	2.073
rs16932616	AA	2.346
rs2641238	CC	-2.027
rs270209	TT	2.52
rs4559587	CC	-2.792
rs12414038	CC	2.281
rs7309880	TT	1.996
rs1871410	TT	2.428
rs1366167	GG	2.304
rs185096	AA	2.256
rs17179072	TT	2.195
rs12087805	TT	2.182
rs16954515	GG	-1.976
rs2019251	CC	-2.059
rs4807697	TT	-2.231
rs12411059	GG	2.189
rs1881336	TT	3.08
rs17777144	GG	-2.333
rs17777157	TT	-2.252
rs12920762	AA	2.641
rs12600505	AA	-2.109
rs12597105	GG	2.285
rs11742341	TT	-2.014
rs17785583	CC	2.052
rs114306	AA	-2.243
rs114305	AA	2.416
rs546299	TT	2.381
rs867167	CC	2.171
rs16840177	AA	-2.699
rs13229920	AA	-2
rs12047612	GG	2.123
rs3026101	CC	-2.04
rs7245184	CC	2.102
rs10792	AA	-2.24
rs11209	GG	-2.529
rs2291095	AA	2.521
rs28374418	TT	2.356
rs670971	AA	2.416
rs12497785	GG	2.06
rs17179798	TT	2.348
rs4128586	AA	-2.366
rs1806267	AA	-2.676
rs12139398	TT	-2.353
rs17423547	CC	-2.451
rs1805429	CC	-2.074
rs4433594	AA	2.069
rs7934005	GG	2.049
rs7934105	CC	2.017
rs7933257	CC	2.049
rs10768793	AA	2.049
rs7952293	AA	2.042
rs4910750	CC	2.126
rs2074437	CC	-2.158
rs7272475	GG	-2.113
rs11036885	CC	2.415
rs6578608	GG	2.268
rs10735047	TT	1.986
rs975514	AA	2.204
rs13013629	CC	1.979
rs2038413	AA	-2.01
rs9915153	CC	-2.102
rs11063590	TT	-2.023
rs11063591	TT	-2.118
rs1805453	TT	-2.253
rs195134	GG	3.087
rs9953490	TT	2.503
rs4441367	TT	2.308
rs11947561	TT	2.08
rs739968	TT	2.469
rs2874686	GG	2.443
rs4419062	AA	-2.496
rs3817466	AA	2.252
rs17042380	GG	2.146
rs17042385	GG	2.008
rs975115	TT	2.293
rs7477986	GG	-2.046
rs7237323	AA	2.178
rs4689236	CC	2.217
rs1466823	CC	2.352
rs1403067	CC	2.207
rs9880190	TT	2.213
rs2725664	GG	2.211
rs8114938	CC	1.962
rs6814599	GG	2.457
rs10092635	CC	2.553
rs3774820	CC	2.059
rs12029480	TT	-2.086
rs7366321	CC	-2.05
rs6053442	GG	-2.299
rs11081202	CC	2.038
rs2322100	TT	1.971
rs11260657	TT	-2.368
rs11790653	AA	1.987
rs955146	CC	2.866
rs252938	GG	-1.975
rs6934984	GG	-1.985
rs7633314	GG	-2.052
rs6945991	AA	2.133
rs12632354	GG	2.033
rs1367141	TT	2.471
rs8101923	AA	-2.547
rs7854413	CC	1.987
rs11639680	AA	2.162
rs17042804	CC	2.217
rs8047061	CC	2.215
rs1635649	AA	2.021
rs246760	CC	2.262
rs10838341	CC	-2.014
rs7767977	CC	2.34
rs2913315	GG	-2.305
rs10838371	TT	-2.206
rs17766534	GG	2.105
rs4798376	CC	2.585
rs11063714	AA	2.394
rs941427	CC	2.07
rs9303976	AA	2.594
rs12602554	CC	-2.242
rs17360019	TT	2.182
rs7241283	CC	3.014
rs6432010	TT	-2.753
rs17294604	AA	1.962
rs2326632	GG	2.122
rs6938074	TT	2.021
rs3763881	TT	-2.204
rs11038336	GG	-3.104
rs2040191	CC	3.655
rs17360555	CC	1.982
rs4910573	AA	-2.337
rs12525101	TT	2.147
rs9964854	AA	2.342
rs4669467	AA	2.425
rs2485257	AA	1.984
rs4669474	GG	2.517
rs1337057	TT	1.979
rs17141163	AA	-2.4
rs7309477	AA	2.113
rs11256947	AA	-2.448
rs12215495	CC	-2.264
rs13036193	CC	2.072
rs871747	TT	-2.579
rs871748	TT	-2.048
rs10838534	GG	-2.007
rs2436508	GG	2.365
rs707589	CC	-2.602
rs11260671	CC	-2.423
rs1695631	CC	-2.487
rs10975258	TT	-2.387
rs12944499	CC	-2.023
rs17141194	CC	-2.269
rs1362765	GG	-1.998
rs12948243	CC	-1.994
rs6926774	GG	2.182
rs4625722	GG	2.783
rs9504502	AA	2.206
rs1917916	GG	2.346
rs11076952	TT	2.023
rs1917924	TT	2.278
rs12825437	TT	-2.181
rs12970322	AA	2.074
rs12966807	AA	2.134
rs12958345	CC	2.504
rs917524	CC	2.101
rs8083777	TT	-1.989
rs4748572	CC	2.252
rs4512397	TT	-2.196
rs2305925	TT	-1.982
rs17286495	CC	-2.303
rs12636531	AA	2.11
rs17043429	GG	2.36
rs1836579	AA	2.139
rs997499	GG	2.31
rs2444229	TT	2.934
rs7678023	CC	2.365
rs17028719	CC	2.064
rs10461037	AA	2.336
rs2291152	TT	-2.079
rs2275774	GG	2.303
rs4798408	TT	2.132
rs2797496	GG	2.064
rs1046393	AA	2.22
rs1129614	AA	2.185
rs4985621	AA	2.076
rs17691923	GG	-2.019
rs17403348	GG	-2.073
rs3821937	AA	2.013
rs9923094	AA	2.092
rs1383181	AA	2.758
rs4758435	CC	2.418
rs4740826	CC	-2.92
rs11599388	GG	2.588
rs10739078	GG	-3.413
rs6477016	CC	-2.975
rs12220359	GG	2.044
rs10512838	TT	2.166
rs1970983	TT	2.558
rs1052994	GG	-1.964
rs7765127	TT	2.029
rs7821175	AA	2.213
rs1429244	GG	-2.03
rs522049	AA	2.598
rs6791121	AA	2.111
rs13197916	GG	-3.081
rs6790270	AA	2.198
rs17727552	TT	-1.99
rs11926071	GG	-2.043
rs7225304	GG	-2.429
rs9754628	TT	-2.25
rs11063881	AA	2.053
rs2722591	GG	-2.056
rs12498009	GG	2.884
rs9405884	TT	-2.152
rs7229949	CC	2.664
rs7822829	TT	2.257
rs3745091	GG	2.521
rs12401883	AA	-2.202
rs1429238	CC	-2.446
rs7213594	TT	-3.048
rs1555536	TT	2.107
rs1429231	GG	1.965
rs4960150	GG	-2.008
rs693186	GG	2.947
rs11751477	CC	2.637
rs6489665	AA	2.991
rs7745233	CC	2.594
rs1885728	GG	1.985
rs1366738	AA	-3.116
rs11063895	TT	2.368
rs7307889	TT	2.408
rs11690032	TT	2.049
rs2709468	CC	2.278
rs17483213	GG	-2.242
rs8079279	CC	-3.624
rs12446152	AA	1.965
rs6807385	GG	-2.21
rs4450794	AA	-2.402
rs7939215	TT	2.167
rs4686008	AA	-2.103
rs7947235	AA	-3.239
rs997433	GG	-2.892
rs4377680	TT	2.151
rs4758066	CC	-3.173
rs11779054	AA	-2.413
rs13148344	CC	-2.56
rs2285986	GG	-2.016
rs2362479	AA	-2.477
rs4573661	TT	2.116
rs4764530	AA	-2.284
rs154814	AA	2.049
rs11040271	CC	-3.041
rs12409002	CC	-2.67
rs4908458	AA	3.242
rs2312050	TT	-2.134
rs8052848	AA	2.376
rs10779685	AA	2.18
rs28047	TT	2.079
rs17141612	GG	1.976
rs1517378	AA	2.193
rs10200963	AA	-1.97
rs7937144	GG	-2.698
rs7598551	GG	-2.01
rs4758371	CC	-2.605
rs9928219	CC	2.039
rs6053878	CC	-2.207
rs17766228	GG	-2.144
rs2640	CC	2.134
rs12469824	GG	-1.968
rs7940248	AA	-2.146
rs4438013	CC	-2.188
rs17139197	AA	2.539
rs17465952	GG	2.724
rs536932	CC	2.291
rs16838298	TT	2.674
rs8063194	AA	2.317
rs4689343	GG	2.128
rs17728299	TT	2.266
rs11698878	AA	-2.394
rs17802395	TT	1.974
rs2092507	AA	-2.223
rs2107854	TT	3.009
rs7197696	GG	2.05
rs4758091	TT	-2.037
rs10086903	AA	-2.098
rs7740009	TT	2.769
rs7774391	TT	2.955
rs1386090	CC	2.055
rs3116567	AA	2.343
rs17771831	TT	2.359
rs11905231	CC	2.062
rs3747923	AA	2.176
rs10253805	CC	2.168
rs935810	CC	2.362
rs17195563	AA	1.995
rs2964767	TT	2.385
rs6085440	CC	2.214
rs1883604	TT	2.524
rs7002446	GG	-2.31
rs12074369	GG	2.529
rs7727548	TT	2.352
rs11257080	AA	-1.986
rs9434741	CC	1.983
rs4786830	GG	2.901
rs1742929	AA	-2.011
rs7186747	AA	2.64
rs17139522	GG	-1.966
rs6790803	GG	2.183
rs1946127	GG	2.912
rs1781795	TT	-2.089
rs7803143	CC	2.54
rs6962026	TT	2.826
[truncated: 35,566 more rows]
