# Supplementary material for: Enrichment of Minor Alleles of Common SNPs and Improved Risk Prediction for Parkinson's Disease
Source: PLoS One. 2015 Jul 24;10(7):e0133421. doi: 10.1371/journal.pone.0133421 (PMC4514478; doi:10.1371/journal.pone.0133421)
Supplement: S5 Table — (XLSX) [file pone.0133421.s007.xlsx]

## Sheet: Sheet1
S5 Table. Risk scores of each individual using the large control population for validation test.
phs000196.v2.p1						phs000674.v1.p1
People with PD			People without PD			People without PD
People ID	Risk score		People ID	Risk score		People ID	Risk score
65	914.936		5485	582.267		1097749508623	745.26
13452	880.339		8337	528.879		655229798887	722.468
13117	865.996		5375	487.53		415852725000	667.565
10580	849.443		11582	481.915		122302322518	665.352
954	821.464		8397	458.87		807634306106	664.488
12875	819.563		8328	440.295		581226569493	663.763
12824	814.764		11606	432.247		1085414049506	662.972
13292	805.899		11091	431.532		601504464546	661.011
13333	793.135		12516	430.522		569029021302	658.163
8909	792.278		8260	422.781		933304676968	657.307
9094	783.967		8907	418.195		276646406968	653.927
10608	775.152		12519	418.02		1031546851641	647.129
12478	770.665		5862	411.054		485772489930	645.507
8686	768.064		8568	410.92		1065255542017	641.453
359	760.557		6225	409.14		463742561940	640.943
10505	759.853		6232	396.955		884710244445	640.098
8852	758.31		13152	394.899		117802654384	638.34
10323	755.5		4913	388.189		751814716901	637.291
8854	750.564		5604	388.059		13572518746	636.056
11429	750.019		8467	380.996		837948237478	630.779
10732	749.022		8256	377.579		904377240504	629.116
9095	745.726		8405	376.915		798980503893	628.636
12907	745.574		5776	375.105		850207215054	628.458
12977	743.091		9019	373.688		307906142751	628.405
10417	736.27		5765	370.593		1057495560184	628.362
567	730.218		8362	369.003		495120675055	627.96
8816	728.634		5286	366.386		289240243589	626.674
9214	728.6		5638	363.973		686187459037	624.568
8643	728.435		11590	361.293		439265673169	624.157
1035	726.062		13402	360.931		513188196611	622.351
161	726.06		11132	356.109		781660627021	618.801
10704	725.191		3661	354.411		549799106179	616.151
13013	723.779		11301	352.829		25283441906	615.464
8756	721.989		11205	351.476		710298587077	615.43
8520	721.651		8412	350.325		60096572691	614.276
12891	721.37		12555	350.2		293518746573	612.684
10672	720.574		10887	347.387		1035260997796	611.78
445	720.532		5556	347.303		613935308133	610.31
10650	719.756		5483	337.225		239340748988	608.408
8848	716.001		4904	337.168		1095686022144	607.836
8733	715.12		8466	335.604		375464770556	607.216
13477	713.985		12739	335.183		388092956674	607.058
13516	711.943		11302	334.051		126385472283	606.729
13286	709.839		6162	330.658		797446467880	606.662
179	709.622		8505	329.286		1069157925970	606.5
12894	709.32		6113	328.905		478984622831	606.362
12561	708.526		13526	328.548		593578409089	605.965
139	706.075		12545	327.35		554688413120	605.292
909	705.365		5088	324.467		995484269640	604.548
12943	704.742		12915	322.573		175487529984	603.873
12470	701.638		5671	322.408		1036172791637	603.713
10427	700.452		2414	321.021		709243633882	603.653
8672	700.333		8402	319.451		916250997709	603.039
8576	699.687		8435	319.39		694602068636	602.904
9021	697.137		4981	319.13		278777588757	602.809
13284	695.875		5882	318.518		217540173806	602.308
8781	691.99		5407	317.513		247612697249	601.968
13001	690.291		8345	316.034		191263732474	601.457
8787	689.453		5884	315.396		934224556300	600.644
12872	687.973		8251	314.555		549855175006	599.249
8695	684.854		5023	313.035		538863638640	597.533
917	683.685		11013	312.707		1035929565282	597.344
831	683.303		8506	312.642		843287354431	597.298
894	682.862		10980	311.884		896819820311	596.924
896	676.555		8902	311.872		501610882411	596.776
10503	675.311		12939	310.207		803761841803	596.195
8910	675.084		5505	309.433		958854497210	595.696
8757	674.784		5583	307.878		498472810102	595.508
12562	674.761		11211	306.362		369559881218	595.036
9046	672.575		11616	305.489		86701021503	593.412
13294	672.366		9006	301.475		721286877676	593.353
8655	672.33		11123	300.698		640255650615	592.855
302	672.113		3689	300.357		150696333713	592.475
8777	672.112		11314	298.271		930184223504	592.313
8648	671.809		8470	298.109		577360426453	591.532
13263	670.913		8436	297.738		52221252681	591.247
8824	670.461		8418	296.48		812551791519	589.894
882	670.456		13160	296.082		103705507225	589.374
13513	670.197		6229	295.326		789598238868	589.278
158	669.338		5061	295.004		298442320652	589.21
526	667.303		11144	293.421		1047398940071	589.019
948	667.158		4905	293.34		868711358628	588.996
8794	667.128		12492	293.205		282425614626	588.707
13054	664.88		8536	292.531		338296539579	586.007
446	664.377		8310	292.418		88293276985	585.243
10465	662.751		5816	290.171		801273938964	583.873
88	662.227		8365	289.677		671308044598	583.866
10816	662.164		5162	289.586		491027368070	583.851
9024	662.028		11246	288.578		462886315600	583.689
8598	660.996		4994	288.037		734001860434	583.642
9017	654.647		11064	287.921		1035189210549	583.631
8793	654.629		5444	287.755		615461926640	582.859
8690	653.108		5796	286.713		471314560587	581.188
10514	652.077		5697	286.578		1035835903406	580.906
371	650.237		5008	285.997		311378914001	579.417
11441	650.171		8510	285.626		339400401223	579.098
8676	649.849		5667	284.862		156146754086	578.931
8911	648.872		12544	284.834		129444706537	578.239
10397	648.667		5312	284.445		646822335379	577.554
12876	648.334		5838	283.931		16632877036	577.532
10795	647.877		8485	283.678		706830401532	577.457
8763	647.021		10892	283.423		1003750269952	577.208
8618	644.446		5763	283.382		734301089572	577.039
10760	643.016		5762	283.364		120370256771	576.931
11413	642.901		5194	282.861		631504677583	575.831
8609	642.598		8346	281.979		842959773354	575.415
11667	640.553		5221	281.676		240115022071	574.759
10456	640.247		13138	280.012		78936033109	574.714
36	639.291		5929	279.089		510430914327	574.476
8554	639.026		7092	278.085		406062223484	573.803
10362	636.751		11669	277.641		467280237152	573.464
12969	633.995		5881	277.511		195342628683	573.408
8511	633.543		6138	277.509		716996437163	573.153
13314	631.064		5044	277.17		463434807445	572.88
13272	630.786		10955	276.911		606911531445	572.842
64	630.396		4995	275.985		74610251988	571.071
11537	629.777		8450	275.529		840436215876	570.454
69	629.296		5603	275.28		147883290969	570.39
10625	629.254		5395	274.826		154006109382	570.171
1008	628.216		8885	274.23		679796411945	569.717
8669	627.839		3664	274.115		755118097656	569.394
8767	626.956		6185	274.064		294474376754	568.213
820	626.882		11594	273.3		357428861415	567.251
846	626.648		11166	273.242		620109536803	567.079
10480	625.428		4869	272.969		207919035220	565.526
10740	625.068		5643	272.221		664643597493	565.483
12475	625.023		5502	272.179		349281858964	565.262
13114	624.683		5614	271.936		530309553849	565.203
82	623.956		5259	271.661		156029079957	564.942
9036	623.038		12754	270.281		459013352989	564.648
10782	621.595		5555	270.089		573487183521	564.304
927	621.181		3645	269.784		703174784566	564.272
10737	621.007		12774	269.723		691315730126	564.258
10437	620.558		8380	269.667		506064475512	564.04
8528	619.629		12517	269.006		265441398163	564.031
8556	617.49		11124	267.294		903067627011	563.6
10423	616.804		5339	267.026		56341731187	563.485
10372	616.18		8502	266.347		558006404754	563.344
10390	615.459		5949	266.298		210180398855	563.25
8721	615.382		12784	265.79		376340353268	562.927
379	615.104		3683	265.713		444607492268	562.701
9091	615.099		13165	265.29		232033065183	562.619
10434	615.025		11604	264.284		391837070603	562.299
12948	615.002		12779	263.245		399734314467	562.084
13060	613.214		8501	263.08		73888554352	562.019
11649	612.784		5902	263.04		903399927370	562.009
8519	612.653		6231	262.552		929666031154	561.98
12999	612.498		4931	262.547		1008853559285	561.837
10545	612.481		8376	262.506		361182960042	561.738
1030	612.343		12920	261.287		382790170678	561.662
9012	611.965		8386	261.157		972134802859	561.454
278	611.773		10927	260.827		944276424521	560.4
11637	611.593		13169	258.944		245982800674	560.076
10792	611.523		3634	257.769		155234553653	559.159
11615	611.507		5013	257.627		97311476581	558.911
13148	611.1		5855	256.65		624372477046	558.801
10690	609.349		5109	256.344		617525707250	558.642
8671	608.148		6092	255.753		264358587156	558.326
12972	606.653		5354	254.324		879205781432	558.231
12477	606.301		8445	254.275		405774574829	558.016
8693	605.705		5779	254.129		1067998699592	557.961
8660	605.394		13231	254.095		543880641213	557.387
13457	605.282		5549	253.789		827057835108	557.374
12535	605.136		5773	251.69		1006146257505	556.093
10864	604.824		6127	251.669		227543601714	556.065
13339	604.424		8464	251.566		893503044903	556.006
11408	603.147		4997	251.418		728231648371	555.807
569	601.142		5693	251.165		119297392314	555.54
10389	600.388		11273	250.486		253427205803	555.411
8649	600.288		8484	249.91		318796818003	554.815
495	600.068		13162	249.211		887218635807	554.452
8738	599.056		5372	248.705		830213865619	553.921
2443	598.054		8383	246.549		177555412335	553.148
8673	597.774		4998	246.18		211248873745	553
11550	597.693		5585	245.476		284896620008	552.879
8589	597.609		8446	244.542		1061806266853	552.783
8768	594.511		13038	244.49		400494818419	552.763
8670	593.565		13238	242.495		970542958520	552.569
10820	593.462		5501	242.433		630229216456	552.407
1018	592.883		5630	241.747		965278206969	552.049
12864	592.865		6055	241.503		688188171362	551.598
12840	592.829		8338	240.588		192441057543	551.411
516	592.822		8903	240.482		703287320664	551.047
6	592.279		10965	240.126		523429502658	551.003
10743	591.716		6176	239.92		896615553823	550.84
8607	591.509		12934	239.307		15704539882	550.8
10781	591.474		11097	237.542		142740077172	550.549
12539	590.868		5863	237.159		236284573491	550.389
10541	590.524		5812	236.019		441624646526	550.199
13362	590.331		10953	235.846		277267120102	550.18
20	589.908		5497	235.219		286379760452	550.045
10670	589.896		5538	234.942		723306938147	549.794
12855	589.666		5098	234.335		928857270903	549.433
8575	589.646		12813	233.92		650990883573	549.4
10428	589.55		13036	233.794		71091685354	549.307
12841	588.566		5415	233.44		582391895978	549.298
10422	588.263		11280	233.291		150782339177	549.118
347	587.935		11087	232.994		743546275702	548.935
10496	587.314		13150	232.548		579701075527	548.026
10783	586.68		5433	232.387		922781223851	547.869
9079	586.44		13268	231.292		424475329188	547.752
13144	585.536		5458	231.284		608969477321	547.639
8588	584.988		5659	231.215		518974332969	547.594
13281	584.967		8227	231.082		77193434569	547.561
13282	584.688		11201	230.836		792348874589	547.422
13048	584.412		5742	230.1		783448497520	547.165
811	583.638		8404	229.391		436656864280	546.97
9049	583.308		11134	229.014		42171211536	546.822
732	583.156		5338	228.783		275705562724	546.76
8725	582.613		5698	226.452		961836104976	546.704
241	582.44		11182	226.06		204713043681	546.66
436	582.415		8414	225.379		1011577171552	546.401
9364	581.763		6141	225.058		56075513733	546.018
10345	580.927		8250	225.034		273680901505	545.982
8540	580.364		11043	224.457		899190253512	545.617
10660	579.64		10912	224.447		590767423379	544.845
63	579.534		5648	223.449		962993287390	544.511
249	579.484		11198	223.199		402155320718	544.208
572	579.429		5436	223.01		369835477859	543.724
8853	579.208		12755	222.45		372775006062	543.451
10517	579.149		5345	222.348		481362855616	543.427
10574	578.709		5563	221.773		913246910805	543.317
13005	578.683		5760	220.483		258728826576	543.279
10502	578.666		11670	220.359		418784322195	542.94
718	577.953		5138	220.341		265542376499	542.939
11533	577.832		5909	220.335		313650318999	542.729
9020	577.679		12913	219.745		1035417912113	542.618
805	576.803		5171	219.571		1000779776600	542.462
11499	576.176		11127	218.197		125896915540	541.891
10347	575.736		5187	218.187		262105999114	541.834
12989	575.262		13039	218.105		576228289172	541.537
10841	575.05		11141	217.251		1003089986291	541.438
8709	575.028		5024	216.458		1034909243441	541.287
1005	574.858		11473	216.245		591353880415	541.236
8518	574.575		13218	215.573		414386741040	541.051
8850	574.189		12786	215.012		993700152917	540.699
8642	573.96		11252	214.87		831435700130	539.973
10433	573.35		10958	214.434		32743135794	539.527
8634	573.173		5609	213.3		418215545463	539.301
13077	572.515		5245	212.928		908270416276	539.166
996	572.075		8349	212.371		922952456287	538.855
13325	572.048		5787	211.799		497709120396	538.321
12887	572.046		11094	211.393		688537786931	538.307
10416	571.797		5336	210.867		409147848039	538.173
10507	571.512		13244	210.801		557206290489	537.941
10628	571.284		11256	209.706		1097167712421	537.573
8778	570.954		12953	208.947		155552068432	537.545
11357	570.807		11486	208.888		602181213547	537.42
11524	570.79		5658	208.268		651068586383	537.131
10824	570.734		5807	207.891		840196380606	536.785
10387	570.329		5327	207.45		580259177640	536.754
11624	570.309		12753	206.746		730850287774	536.522
902	569.76		13228	206.5		333327208856	536.517
10486	569.183		5465	206.365		338983728375	536.241
11500	569.175		5873	206.241		722991880748	536.216
12560	568.886		8569	205.909		689495305395	535.859
12865	567.985		13412	205.882		806646563319	535.834
91	567.746		5753	205.134		1079194396861	535.824
11665	566.66		5350	204.854		342826662302	535.549
11527	566.358		3655	204.387		572186907912	535.443
10600	565.995		5092	204.326		404968902873	535.423
13459	565.398		11131	204.234		662875266147	535.34
8750	564.679		5002	203.973		346692505308	535.102
13136	563.993		13206	203.624		639318212158	535.075
1031	563.939		6181	203.54		674444143865	535.065
13390	563.79		5400	202.474		1041358269642	534.991
11571	563.487		12796	202.392		78862414168	534.893
10435	562.491		12959	202.038		158816114866	534.886
11371	562.062		9060	201.908		1023655055524	534.53
12861	561.748		6222	201.876		280562610428	534.53
10753	561.552		5376	200.926		508386292281	534.382
12892	561.016		11156	200.842		569053917205	533.959
13451	560.73		5180	200.757		599496992732	533.87
10623	560.615		5651	200.509		14314754494	533.838
10401	560.392		10915	200.492		332200400275	533.807
11382	560.216		11446	199.786		490754735288	533.384
300	559.655		12464	199.455		906734713031	533.319
12847	558.931		11019	198.87		487822061547	533.117
10365	558.146		4895	198.757		295244877556	532.913
860	558.106		11041	198.568		1064556550783	532.9
8819	557.747		6205	198.554		626853179963	532.897
10526	557.633		13010	198.449		19450456011	532.808
972	557.5		12811	197.677		856918945436	532.625
10398	557.226		13252	197.518		180599105575	532.583
12540	557.089		5809	197.413		570661653914	532.581
9050	556.504		11070	197.16		973218007303	532.458
8631	556.314		11185	197.112		359784050946	532.449
403	556.274		5778	196.814		802959125736	532.397
10530	556.184		6150	196.155		285440270300	532.288
13401	555.128		10995	195.93		377338330309	532.27
8546	554.374		5764	195.921		1029618528136	531.966
8526	554.308		11284	195.815		281526302404	531.663
8524	554.034		6143	195.511		1007485960185	531.506
11566	553.826		13249	195.06		105399113585	531.295
8490	553.721		11293	195.019		114342520847	531.226
10774	553.439		8373	194.988		265490511595	531.155
8555	553.385		11168	194.762		745424553927	531.136
965	553.021		13024	194.625		1035103599394	530.979
861	552.675		10901	194.317		202810065523	530.534
240	552.142		8401	193.922		1003740316191	530.396
8597	552.028		5155	193.705		578140428791	530.216
10646	552.026		5261	193.151		429797211680	530.147
10697	551.606		11609	193.096		849563724263	530.094
10811	551.55		10910	192.446		960882207128	529.948
10746	551.454		11035	192.289		1050875584039	529.944
10535	551.236		5537	192.034		91163977126	529.897
8679	549.818		8469	191.529		723942108993	529.862
13485	549.797		13289	191.013		861065688496	529.83
8836	549.789		12553	190.934		1062025277794	529.696
10515	549.675		6167	190.838		471758861090	529.563
10626	549.505		11011	189.875		386757445847	529.524
11528	549.365		4916	189.776		1002367755605	529.317
10377	548.864		6116	188.815		590865387721	529.252
924	548.725		5913	188.595		789364310857	529.112
315	548.226		4899	188.4		233056751471	529.008
13304	548.062		10929	188.203		755503086032	528.845
13334	548.021		13233	188.037		856830560062	528.502
9082	547.923		11082	187.707		346292951358	528.21
10333	547.205		11514	187.493		347891527327	528.032
12944	545.739		5747	187.361		1080548152921	527.989
331	545.566		8409	187.266		66215799918	527.932
12967	545.14		8241	186.533		275035325410	527.395
10805	545.007		5579	186.273		988479348395	527.086
11412	544.857		5805	185.849		453562189249	526.775
13271	544.22		11107	185.277		959166347646	526.664
9065	543.537		6227	184.286		94367334642	526.553
8719	543.303		6114	183.904		871919731903	526.546
12983	543.275		5192	183.236		813378880772	526.54
8628	543.1		4972	182.907		531541579641	526.434
9025	543.04		8262	181.091		826352579622	526.349
16	542.85		12917	180.547		650331704705	526.302
8541	542.688		9040	179.763		707688548002	526.217
201	542.264		11468	179.489		353704453733	525.985
10542	542.193		5780	178.639		260930180032	525.89
9061	541.726		8258	178.401		557045789948	525.787
8764	541.415		13190	178.148		545513408262	525.753
13031	541.291		5754	177.936		384849068388	525.72
447	540.845		12998	177.736		633398600896	525.707
8827	540.74		13173	177.673		619920919588	525.618
8696	540.632		6110	177.496		999962418210	525.432
10467	540.292		8336	177.428		210386056084	525.241
439	540.125		5166	177.382		141976287032	525.194
132	540.005		13241	177.216		939799391773	524.958
11525	539.897		11675	176.977		10439055328	524.937
10488	539.509		5360	176.197		354927275566	524.92
10788	539.281		8364	176.09		63198735977	524.675
154	539.11		13170	176.07		637413366946	524.47
10784	538.07		5826	175.832		508620800850	524.295
236	537.94		10990	175.129		564639939780	524.246
10516	537.555		6220	174.993		660183028916	524.12
3794	537.326		6235	174.949		492375656818	524.052
13014	537.301		13276	174.717		108263630617	523.961
11376	537.181		11362	174.695		109323739976	523.884
10588	537.078		5551	174.667		820469947242	523.748
8665	536.693		8371	173.95		265868118726	523.475
103	536.36		12783	173.663		1080304596390	523.172
369	536.152		5487	173.359		185262723552	523.158
10742	535.404		11196	172.192		204723971219	523.075
8905	535.222		11048	172.169		1058541299629	522.709
792	534.708		11086	172.102		818512116932	522.329
12542	534.62		5547	171.901		145922113208	522.152
8545	534.288		9042	171.878		903447937035	522.142
12923	534.093		6075	171.682		217755884080	522.068
493	534.027		5250	170.861		501695595985	522.049
8684	533.94		6099	170.04		911645525892	521.953
8782	533.895		11084	169.768		467448732596	521.903
265	533.85		6132	169.751		268431507133	521.879
8701	533.152		5218	169.605		851065902493	521.841
10452	532.944		8410	169.095		48425523031	521.536
8662	532.708		5514	168.762		938884485286	521.041
900	532.677		5075	168.255		775648335923	521.028
1006	532.555		12964	168.229		638981228220	520.899
13438	532.435		5272	167.875		507099075314	520.825
12823	532.007		11003	167.51		208141161729	520.574
8727	531.736		5519	167.462		932320833729	520.515
10408	531.215		6128	167.144		852366389042	520.206
59	531.107		11065	166.787		900585574528	520.123
13291	531.06		11469	166.771		989709276919	519.853
10674	530.218		5328	166.557		939168733759	519.653
912	530.15		5445	166.515		827186473768	519.616
10702	529.914		13195	165.979		1055031743485	519.316
9360	529.196		5791	165.888		299776148809	519.239
561	528.862		11096	165.394		660871652064	519.231
11650	528.288		13478	165.38		517062772276	519.023
11554	528.241		11591	165.287		242408475655	519.011
10531	527.863		5258	164.965		312815248535	518.975
10419	527.606		13155	164.801		80841209959	518.751
8737	527.378		5811	164.779		186414397488	518.658
13388	527.374		6134	164.749		586561983602	518.524
10447	527.047		11051	164.641		392447149876	518.279
13052	526.94		8421	164.247		880770617847	518.198
8717	526.557		5923	164.056		915902941585	517.818
8884	526.168		11174	163.727		107249524235	517.675
152	525.942		11602	163.591		624929164637	517.651
13107	525.188		8395	163.577		278784349623	517.619
11405	525.081		9073	163.432		1021604449582	517.57
12850	525.048		6204	163.211		661503080719	517.535
8668	524.959		12955	163.074		262111915941	517.44
10349	523.967		5692	162.944		910045288207	517.389
13142	523.925		8264	162.487		967013876163	517.077
13349	523.57		10913	162.472		808563783820	516.764
12874	523.473		8426	162.329		613463987444	516.725
13319	523.212		11128	162.057		483346126912	516.428
11520	522.933		10919	162.053		951445834750	516.405
733	522.451		8500	161.991		851743241118	516.383
68	521.895		10949	161.901		447197140866	516.362
12922	521.477		6221	161.13		306317088997	516.212
13080	521.437		5446	160.804		552625823031	516.186
8889	521.429		9062	160.211		154349477612	516.073
110	521.167		6201	160.105		29199505822	516.051
13137	520.766		11299	159.987		296861513310	515.993
184	520.125		13156	159.551		1050585308407	515.992
102	519.987		5766	158.847		784567038124	515.989
10462	519.608		10972	158.603		405222554105	515.677
95	519.456		13188	158.595		422237865344	515.553
250	519.381		8439	158.509		285386245003	515.438
10642	519.286		5770	158.196		192510557633	515.394
8731	518.777		4946	157.965		331702550436	515.268
8822	518.689		5321	157.548		866540186672	515.143
10861	518.535		5036	157.379		893927555182	514.993
10682	518.184		5412	157.144		159658292927	514.928
10576	517.921		9097	157.096		1094012895260	514.835
8641	517.19		5466	157.007		837030054981	514.823
13328	516.436		12930	156.984		1030490627109	514.756
8647	516.208		5175	156.774		1012570464929	514.685
822	516.142		12772	156.658		1025619947299	514.661
8608	516.117		11281	155.384		825009516734	514.464
12558	516.067		13011	155.015		201077951831	514.323
11355	515.664		11459	154.985		937077704545	514.308
8680	515.261		5798	154.2		496420429875	513.979
280	514.891		12547	154.02		123957245143	513.473
12988	514.799		11146	153.904		179367886504	513.383
223	514.245		13425	153.57		225852928189	513.197
11379	514.193		5173	153.45		256069050363	513.171
975	514.086		5016	153.356		377597197553	513.154
13476	513.596		13230	153.195		554523221105	513.118
8820	513.231		8382	152.998		925523657566	513.094
9363	513.115		5589	152.978		802905456891	513.071
12510	512.79		11462	152.885		1372198075	512.979
9354	512.528		5781	152.803		643425135913	512.849
12987	512.489		11595	152.424		222640777032	512.655
872	512.101		5885	152.032		666848392925	512.482
10578	512.083		6165	152.027		414071149432	512.471
821	511.487		11126	151.939		396174516575	512.462
10677	511.466		12952	151.797		497597478734	512.404
13098	511.12		10956	151.672		782050353655	512.282
959	510.462		5271	151.577		610461817678	512.212
27	510.352		13194	151.477		409215107714	512.21
9086	510.194		5205	151.451		102245620	512.075
1025	510.1		6177	151.359		801131202275	512.016
12883	509.934		11452	151.239		1046429800538	511.953
8586	509.841		5411	151.124		667942428483	511.663
12886	509.415		5819	150.838		122233811475	511.586
12473	509.349		8483	150.728		603882997747	511.525
575	508.533		10932	149.409		845191046225	511.429
377	508.402		10944	149.348		174783735456	511.342
12836	508.318		5022	149.15		822478115783	511.231
10715	508.282		11578	149.127		414309817791	511.199
10476	508.102		5735	148.577		1082119047793	511.188
11630	507.559		13203	148.482		1029011087855	511.11
11348	507.081		11263	147.827		78397532302	511.029
277	506.979		13236	147.793		513971561470	510.84
9085	506.773		3698	147.713		690084475147	510.703
301	506.014		5822	147.616		366894016855	510.551
13329	505.236		5403	147.554		443606127932	510.539
8735	504.793		11093	147.529		406751906791	510.362
11558	504.468		5926	147.464		316918496861	510.229
10337	504.366		5340	147.329		911191291835	510.108
37	504.338		5900	147.298		417397598784	510.103
10461	504.324		11213	147.152		475704206018	510.041
338	504.234		5772	147.141		626302064881	509.918
411	504.067		11673	147.044		928667677146	509.757
11380	503.673		5249	147.01		913854018825	509.753
8765	503.315		8429	146.373		1096574244613	509.636
933	503.138		13172	145.447		479254722512	509.571
1027	502.679		5316	145.113		99236554689	509.567
1002	502.553		5860	144.778		759190485112	509.506
12979	502.291		5620	144.713		147519255008	509.404
13056	502.281		11056	144.547		978777396893	509.383
8639	502.182		5849	144.32		364913467073	509.367
13022	502.091		10945	144.311		137957257631	509.32
11426	502.088		5785	144.141		44261565612	509.318
990	502.029		11312	144.099		538604500518	509.241
8825	501.628		5871	143.723		6794867852	509.192
10701	501.336		13220	142.809		787790443818	509.178
8656	501.272		13283	142.761		165062403530	509.165
10705	501.27		5852	142.467		390973609445	509.08
8694	501.171		13280	141.745		1086499201233	508.975
12842	501.072		5322	141.644		468734593835	508.885
925	500.395		11287	141.581		179442051595	508.884
10673	499.461		5133	140.771		916340308349	508.8
442	499.431		5576	140.72		89479573870	508.76
406	499.154		5695	140.638		816609782122	508.737
11396	498.79		5771	140.25		466293212914	508.731
11631	498.743		10922	140.032		274663643960	508.454
898	498.674		10997	139.414		747513228303	508.251
10767	498.585		13524	139.397		681649088235	508.231
13089	497.95		9359	139.366		329127197846	508.054
111	497.919		5416	139.173		72087620645	508.032
915	497.873		11485	138.466		388877303035	508.007
1024	496.998		5051	138.379		266514089550	507.928
12532	496.401		12956	138.103		899758943278	507.928
12556	496.285		11112	138.017		1000326622382	507.884
8844	496.224		11576	137.959		391820883331	507.818
244	496.165		5645	137.851		276161326466	507.812
8832	496.102		10969	137.822		715450599109	507.753
11567	495.317		11007	137.245		874213568004	507.707
11632	495.215		11160	137.204		1003309344565	507.55
11539	495.209		11258	137.163		723398874871	507.264
13305	495.208		11220	136.962		594877223972	507.023
10605	495.207		11634	136.925		72423129761	506.979
8614	494.831		11038	136.738		380498732098	506.743
13331	494.776		6097	136.706		61932395680	506.678
12884	494.667		8355	136.671		1061717523684	506.538
8521	494.41		5270	136.597		179693979493	506.512
1033	494.152		10994	136.473		967206320379	506.472
10334	493.294		5813	136.433		370629944941	506.398
11648	493.047		11161	136.245		1067702856856	506.354
12818	492.955		5361	135.878		315424704612	506.303
10814	492.64		10886	135.477		966019710977	506.267
10353	492.615		4991	135.426		169521204929	506.174
11548	492.258		5895	135.411		681060656747	506.028
282	492.22		10985	135.366		346305398436	506.025
952	492.144		10889	135.309		573143256946	505.861
9054	491.475		5850	135.165		547883247981	505.858
10712	491.284		5600	135.154		473496535085	505.742
951	491.123		5470	134.941		713050902396	505.634
13336	490.961		13479	134.741		1031253146591	505.603
10840	490.685		10908	134.693		249167272720	505.538
9071	490.629		11262	134.611		483431360055	505.464
13374	490.48		8265	134.308		735730288842	505.421
10846	490.436		11066	134.278		16061642201	505.328
342	489.826		5391	134.27		140485705788	505.269
13053	489.775		4932	134.108		638837383992	505.134
9048	489.714		12803	133.553		175760457768	505.083
807	489.533		5598	132.702		919184990859	505.05
8812	489.38		3696	132.632		368000260849	505.016
229	489.264		12928	132.424		480323120844	504.931
10883	489.137		5879	132.057		1043488543423	504.639
10367	488.675		5851	132.053		843303900975	504.532
13472	488.481		6067	131.747		1044106435613	504.481
13105	488.368		13204	131.726		687000292752	504.135
10498	488.352		11088	131.708		359609707351	504.036
11544	488.277		11092	131.708		101127374925	503.999
8548	488.209		11053	131.64		926066600764	503.828
13474	487.623		13411	131.355		410896961206	503.828
8815	487.189		6175	131.348		222199372592	503.551
9365	486.935		5727	131.028		466498463570	503.55
8867	486.932		11059	130.983		401830985842	503.396
12825	486.894		12794	130.936		126424109975	503.366
10668	486.622		11103	130.623		262110050962	503.344
12506	486.575		5644	130.596		986764620271	503.332
940	486.517		5432	130.44		1011848377819	503.314
1049	486.232		8839	130.371		13939256305	503.283
247	486.044		11320	130.348		631213970832	502.962
190	485.817		5842	129.87		309447003922	502.909
958	485.688		11479	129.205		317839503689	502.797
12849	485.467		12757	129.125		488562538854	502.637
8697	485.454		12765	128.488		930067726158	502.61
8525	484.318		12801	128.319		1026043401937	502.585
10866	484.275		4920	128.315		343897942776	502.489
8814	483.223		12910	128.254		743923242770	502.479
10579	482.865		5731	127.848		271223301823	502.455
11444	482.838		11176	127.803		513626011796	502.343
451	482.776		5636	127.773		452564875649	502.257
13009	482.38		8389	127.722		537920637340	502.206
11565	482.292		5606	127.28		22238432155	502.066
8659	482.222		5004	126.879		508370504380	501.722
8622	482.147		5657	126.872		183647568476	501.535
10825	481.947		5749	126.8		1017889397149	501.456
13316	481.94		5060	126.649		390971920706	501.382
10870	481.908		5673	126.21		188964070898	501.285
8810	481.753		10986	125.709		769067375766	501.242
10590	481.55		13185	125.598		579914533860	501.088
87	481.405		6115	125.506		234267506636	501.076
13471	481.4		11242	125.34		563938927223	500.994
12557	480.909		5216	125.251		689898109639	500.949
11645	480.871		5815	125.184		989442066564	500.935
10489	480.631		8566	125.158		947451388850	500.861
8813	480.518		8359	125.069		13355462120	500.81
10432	480.489		5371	124.949		904441709769	500.571
12856	480.372		5920	124.787		565251554833	500.442
8522	480.311		11467	124.468		951751479143	500.268
9084	480.063		13237	124.411		51938829934	500.188
11390	479.876		10925	124.324		610493112890	500.123
11434	479.607		5195	124.18		1029192847170	500.063
12902	479.28		5409	124.096		211197904167	499.711
8532	479.228		12793	123.967		72294808949	499.684
10543	479.008		8246	123.948		293294776811	499.37
13465	478.253		10941	123.547		1074656761842	499.361
13406	477.959		13207	123.49		971586203518	499.255
12852	477.884		5745	123.197		486845397469	498.828
531	477.884		5853	122.891		85121614742	498.792
10393	477.642		11062	122.415		1089166631191	498.769
875	477.513		5482	122.235		564301254729	498.551
10554	477.241		5397	122.207		391852624766	498.152
8666	477.227		5691	122.153		153834185884	498.13
10375	477.182		13214	122.003		200604567226	498.012
344	477.015		11597	121.782		166354282112	498.008
26	476.992		12773	121.688		713338020072	497.935
13498	476.937		5015	121.263		319332835065	497.905
10665	475.857		5806	121.047		463622045661	497.734
10719	475.812		11169	120.915		825478564516	497.727
8856	475.799		6199	120.883		660913520538	497.468
13299	475.778		11277	120.279		1018132578078	497.412
8581	475.555		5540	120.183		558268438460	497.275
13377	475.454		13414	119.728		260133016607	497.269
10596	475.013		12927	119.678		185374908566	497.215
8605	474.635		11052	119.073		918716061931	497.188
471	474.563		3678	119.073		587202050884	497.087
10765	473.993		11474	118.941		213859353723	496.849
10566	473.554		5808	118.812		330330847095	496.7
10735	473.478		13415	118.748		754858390719	496.699
11519	471.829		5396	118.269		769758764942	496.513
10497	471.797		5559	118.095		77579968458	496.493
1007	471.606		5366	117.925		109496850271	496.33
9077	471.253		4890	117.129		149479376177	496.309
887	471.097		5489	117.048		591091662529	496.301
13441	470.903		5626	117.029		746792194141	496.236
8653	470.9		8399	116.902		685776255452	496.228
10374	470.804		11055	116.344		1063781642144	496.169
13354	470.401		9051	116.323		47956299823	495.832
107	470.165		13419	116.136		689219250104	495.749
901	469.743		11309	115.969		976536906310	495.709
13378	469.571		11006	115.921		482414716412	495.656
10819	469.456		5045	115.812		833301644132	495.451
448	469.36		11180	115.706		87238495994	495.356
892	469.178		5439	115.684		76959271002	495.081
13493	469.063		11000	115.542		202704995293	494.973
10706	468.929		5341	115.475		93111830619	494.961
8769	468.531		5761	115.123		634777776611	494.866
8549	468.042		11291	114.976		1066825552738	494.494
138	467.596		11230	114.945		829416794935	494.464
908	467.586		5919	114.836		960414486244	494.36
70	467.415		5003	114.732		12777340620	494.225
13337	467.21		5541	114.45		93076480177	494.123
281	466.966		11170	114.132		748454472833	494.052
9032	466.835		8326	114.101		864226377613	494.01
98	466.709		5611	114.07		497798675652	493.958
992	466.532		5358	114.035		447248261798	493.832
108	466.419		8360	113.681		127033411270	493.763
519	466.307		5613	113.663		285566985809	493.762
354	466.304		8379	113.486		561571027727	493.558
10592	466.081		5674	113.336		764996122778	492.959
13519	465.769		8344	113.081		484874727500	492.795
287	465.516		11481	113.015		928229766498	492.629
9093	465.331		13247	112.809		423162150534	492.504
9362	465.19		8257	111.672		952232338001	492.476
10762	465.147		5800	111.585		280889830968	492.388
968	464.739		8746	111.515		3386654682	492.327
10839	464.668		13264	111.378		102768637476	492.293
8840	464.612		5904	111.177		433645234616	492.212
11407	464.526		5694	111.138		750488221374	492.19
862	464.178		5792	110.741		132785654785	492.161
10384	464.16		6211	110.27		379550699483	492.012
8772	463.946		13235	110.222		641183570321	491.993
903	463.852		5080	110.102		906019379456	491.87
10639	463.784		5525	110.015		720928267805	491.832
9037	463.697		11244	109.975		504855707422	491.813
8775	463.452		8388	109.97		615801228354	491.791
11404	463.415		5425	109.694		170433353672	491.741
8835	463.103		12760	109.501		171215948064	491.731
10764	463.098		12552	109.088		314901488574	491.595
13116	462.764		5660	109.001		509092146478	491.533
11347	462.553		5905	108.902		211629535949	491.476
11611	462.434		11136	108.811		462047567649	491.457
877	462.122		13018	108.739		797216724197	491.445
119	462.003		11081	108.341		967784143628	491.39
10425	461.44		4990	108.229		811511804931	491.368
13518	461.111		11068	108.195		883405616059	491.295
12472	461.03		11125	108.122		785251156473	491.258
10602	460.321		8837	107.911		941743655619	491.225
12880	460.052		8416	107.48		706536330462	491.212
10325	460.025		5775	107.465		228708690029	491.212
8547	459.476		10964	107.442		708581348930	491.177
13075	459.461		13139	107.334		226688298163	491.066
10710	459.351		8387	107.091		39582082896	491.047
10716	459.129		8335	106.943		574363167209	490.913
10621	458.853		11267	106.897		473276395875	490.776
19	458.491		5131	106.675		924189269013	490.76
10835	457.997		12751	106.584		585090101532	490.754
12508	457.952		11115	106.512		790328651883	490.699
8817	457.518		5619	105.738		807418149347	490.624
10860	457.369		13430	105.321		18274905085	490.592
12994	457.04		5870	105.026		426766159314	490.455
12513	456.966		12463	104.971		710277438273	490.342
11337	456.639		5406	104.711		1048997935358	490.338
13359	456.548		9047	104.703		878251537621	490.304
8553	456.195		11030	104.551		1057531452225	490.244
55	456.119		8327	104.281		993373649499	490.149
565	456.084		11658	103.81		731585563420	490.132
10731	455.961		11058	103.755		79350838144	490.093
8760	455.412		13161	103.505		828318672994	489.976
13355	455.407		5405	103.131		647895877564	489.965
237	455.322		10934	103.082		22934178099	489.954
10863	454.8		5847	103.022		248524566243	489.941
8571	454.529		5622	103.005		792840924976	489.9
10546	454.226		5730	102.956		42000693734	489.889
13110	454.109		12546	102.695		71074992070	489.649
13069	454.033		5492	102.548		880156529634	489.463
12996	453.893		11192	102.42		97794676311	489.421
8751	453.514		12764	102.227		244442247027	489.304
487	453.368		5229	101.935		544309402801	489.024
13502	453.167		8417	101.912		241999608649	488.902
11358	453.097		5236	101.777		7435004616	488.674
12816	452.911		5000	101.617		12178851258	488.595
10649	452.403		12950	101.594		565932660221	488.553
8732	451.787		5148	101.562		1052170540718	488.532
8720	451.584		6149	101.335		46340189818	488.517
228	451.247		11083	101.127		783796910494	488.426
196	450.984		12741	100.722		452083402746	488.386
10527	450.611		11063	100.466		887391364394	488.335
9092	450.408		5472	100.434		306197465228	488.195
11672	450.224		8244	100.156		483307047755	488.119
10717	449.75		5389	100.144		321351461946	488.101
10512	449.625		11476	99.8187		364632164061	488.049
8714	449.451		13177	99.5003		115424873687	487.969
11341	449.45		12494	99.0455		413301164330	487.938
10827	449.195		8906	98.9306		1059975635755	487.85
9043	448.789		11165	98.8176		795339394547	487.842
270	448.503		5877	98.8006		912011654529	487.598
13057	448.136		11317	98.4321		469103370440	487.456
10653	448.072		5182	98.2346		645054076252	487.415
963	447.832		5562	98.1419		142347454488	487.131
11531	447.307		8347	97.9021		541870986289	486.997
12878	447.074		10918	97.7778		160360431861	486.949
11502	446.637		11470	97.656		310797718890	486.89
13273	446.537		13012	97.5809		158718811309	486.853
355	446.515		5390	97.2045		574957997152	486.808
8531	446.43		12495	97.1126		355826547170	486.768
8759	446.416		11276	97.0716		759673528242	486.741
8784	446.021		5269	96.7586		405315437309	486.493
10723	445.89		13266	96.6362		481698864950	486.485
10474	445.243		6228	96.0644		853397551495	486.473
11553	445.223		13215	95.924		791233008152	486.432
11421	445.054		8422	95.903		503132481744	486.421
574	444.942		5612	95.776		168223499579	486.399
10442	444.79		12806	95.3333		735878886620	486.379
12830	444.675		5325	95.3015		857587505287	486.376
8615	444.18		11193	95.2196		1062988593260	486.36
11353	444.047		12981	95.1086		911537417554	486.359
906	443.888		5078	95.0673		244448760802	486.278
13041	443.767		12499	95.0351		621889712850	486.278
10513	443.695		11507	94.657		493153340162	486.272
13066	443.61		8442	94.6271		792224274179	486.24
971	443.431		13224	94.605		173218444365	486.224
9088	443.429		5924	94.3204		719757306524	486.117
11641	443.262		5154	94.1476		1069658899157	486.093
13308	443.103		5756	94.0418		355308753064	486.082
10595	443.045		6194	93.8417		456592903939	486.074
8613	442.45		11243	93.4462		760341823626	486.044
10858	442.333		10962	93.26		370877903386	485.948
11423	442.328		8460	93.2542		823605261000	485.918
11370	442.259		13300	92.3773		1049638961516	485.813
10803	441.694		5633	92.2143		154069228771	485.732
988	441.66		5314	92.1204		686895484760	485.517
10659	441.382		4979	91.8478		816209453266	485.461
12512	441.203		11451	91.5381		1057993324439	485.422
10692	440.89		6136	91.4829		398666686881	485.379
13082	440.747		4935	91.4588		920372000066	485.37
8579	440.675		8453	91.4305		54022795248	485.362
920	440.251		13216	90.8995		481000095389	485.348
10469	440.209		11067	90.8708		631406565135	485.315
225	440.112		13229	90.581		280513224427	485.245
8626	439.991		13179	90.5224		369396841011	485.196
945	439.861		11305	90.019		408492264186	485.187
10492	439.731		5335	89.9934		423028263581	485.086
10551	439.624		4982	89.9684		145058313759	485.006
10684	439.191		13193	89.0588		91701846416	484.947
13120	439.102		11122	89.0353		1032869243374	484.946
777	439.007		5740	89.015		269949162017	484.838
13463	439.005		11515	88.8687		470595673595	484.762
890	438.967		11592	88.8682		451940902831	484.689
13081	438.962		11316	88.8445		332952191287	484.663
12479	438.099		13426	88.7521		14363204896	484.54
10394	438.001		4950	88.575		757285514633	484.441
10834	437.981		6104	88.2317		1090939147233	484.37
12509	437.901		4968	88.2036		299936160703	484.304
10722	437.757		10904	88.1856		344522549873	484.151
13099	437.713		6077	87.8308		568211080848	484.094
9028	437.606		8352	87.681		60497140650	484.091
10431	437.56		11232	87.5668		1070467082896	484.036
12936	437.447		11008	87.2412		911067461434	484.017
11393	437.373		10916	87.0462		777661605472	484.004
11428	437.309		12914	86.9651		191766859982	483.876
8561	437.305		5546	86.7889		1081609609742	483.876
836	437.243		5825	86.7006		691407601436	483.769
10709	436.939		11186	86.267		1065079386092	483.753
11342	436.339		13209	86.216		281320643047	483.731
10414	436.304		11294	85.9041		905030758041	483.478
13093	436.302		10902	85.8493		889577053750	483.472
956	436.095		6214	85.5655		271075393431	483.449
10823	435.88		8478	85.5099		544812717909	483.424
10852	435.72		5647	85.1345		475845718772	483.351
8908	435.664		5699	84.8883		250064533298	483.332
10338	435.599		13257	84.8553		471467815793	483.21
867	435.089		5527	84.8095		657362439397	483.191
11381	434.848		11139	84.7903		837299867061	483.191
13260	434.578		11484	84.6426		982483586628	483.187
8749	434.523		5217	84.5019		798552800324	482.982
8630	434.518		11509	84.1143		511442657025	482.962
10440	434.486		5921	84.0839		63148849686	482.955
9053	434.067		6226	83.4369		915593481309	482.904
13361	433.994		6079	83.4115		24044788062	482.842
13448	433.493		5591	83.1995		244491025732	482.815
10678	432.914		6174	83.0785		752895242803	482.719
8689	432.85		11054	82.8569		927995718667	482.67
10851	432.296		6126	82.8481		405824995252	482.628
8740	431.907		4889	82.5972		104921381101	482.533
13033	431.568		5829	82.4588		275126774933	482.51
10572	431.54		12911	82.3225		774417426940	482.486
10332	431.179		5845	82.2326		288923967390	482.467
459	430.717		10992	82.1925		211737407106	482.465
884	430.536		11265	82.0933		171373961858	482.35
953	430.412		5629	81.9565		851020758904	482.089
13129	430.229		8477	81.955		178628952306	482.013
8826	430.155		5283	81.9273		505016448849	482.002
12889	429.838		5553	81.7948		1001179045101	481.84
11409	429.648		13166	81.5635		272888389100	481.753
41	429.468		6080	81.4809		78730287795	481.709
13121	429.414		10891	81.4693		677727421219	481.669
10459	429.385		8358	81.3135		362346543734	481.663
10634	429.136		5750	81.169		777770536415	481.65
10800	429.12		11505	80.8502		228719018903	481.513
10656	429.044		10897	80.642		1044633742887	481.337
443	428.708		5534	80.1292		22387656774	481.322
13436	428.666		13409	80.1057		547268829211	481.32
11535	428.188		5363	79.8386		399589754645	481.303
10326	428.161		11137	79.7666		887961245601	481.159
8761	427.907		5912	79.7211		372106894648	481.125
10495	427.887		8370	79.6771		210160113331	481.115
8499	427.769		11261	79.6417		832034893169	480.889
789	427.736		12951	79.246		217805194326	480.849
10727	427.72		8507	79.1814		445645095258	480.799
8811	427.657		8432	78.8589		864445747433	480.752
13078	427.328		6145	78.8516		699012087692	480.745
13270	427.256		4922	78.8333		618305054746	480.722
8863	427.225		12963	78.6663		627555422012	480.693
10606	426.751		13267	78.5239		376654654505	480.679
8739	426.608		5861	78.4703		861517949177	480.631
12882	426.37		6182	78.0551		340062989408	480.573
1043	426.302		9039	78.0184		79168864918	480.468
10629	426.201		13418	77.8585		1081873803986	480.433
8866	426.167		11361	77.4708		612113627270	480.42
8638	426.104		5443	77.0991		513635063709	480.414
12541	425.801		4879	76.4961		766475610797	480.41
10691	425.52		5052	76.342		1090526873586	480.348
13350	425.023		11024	76.2645		587160078360	480.336
10504	424.854		13213	76.1956		673785966386	480.191
12827	424.663		11455	76.0266		817248636384	480.179
13068	424.451		8248	75.5387		584839797034	480.136
876	424.292		3643	75.4742		83574542671	480.134
294	424.141		11142	75.3838		563883207457	480.108
9013	423.95		5324	74.9013		111009396232	480.058
13071	423.946		5748	74.869		437427470064	480.045
8600	423.897		12743	74.6248		592390680299	479.899
8851	423.775		5617	74.462		792259842137	479.836
13341	423.647		6169	74.1652		888176638424	479.792
10379	423.639		11313	73.672		92950954832	479.734
13447	423.631		11002	73.6384		186772762974	479.606
10831	423.586		12933	73.3068		192142629381	479.319
9081	423.128		11069	73.1861		266957596233	479.316
11557	423.105		10930	73.0559		1097421475090	479.29
10761	422.262		5874	72.7725		616519319954	479.282
12877	422.239		11298	72.6866		31134470453	479.266
10683	422.239		4962	72.1865		139501442071	479.226
93	422.094		5584	72.1476		700195660700	479.215
9056	422.054		11172	72.1291		183978564644	479.162
11618	422.043		11020	72.0816		399915288007	479.154
931	421.977		11215	71.918		803470488962	479.149
8722	421.742		12767	71.7678		1019507269125	479.11
13487	421.48		13269	71.6958		491422053297	479.039
10445	421.111		11493	71.4948		204233241354	479.005
8699	421.103		11071	71.2587		1022056035320	478.998
11530	420.9		11037	71.2519		698591643926	478.98
13494	420.219		3659	71.2149		504156011849	478.917
9026	420.076		5803	70.8109		233094839847	478.891
8530	420.064		12800	70.3292		390091042743	478.874
10877	419.978		11492	69.9145		963570248680	478.854
10777	419.584		10900	69.7719		62718035397	478.851
12528	419.245		11154	69.2552		382349064620	478.788
8560	419.138		5950	69.1629		706755134501	478.571
10330	418.77		6209	68.9899		545081207680	478.416
11614	418.713		5291	68.836		789962853303	478.26
337	418.665		5343	68.6483		313667590458	478.24
13508	418.468		12787	68.6026		1049578785233	478.224
9078	418.433		8331	68.5499		963124610098	478.222
13442	418.24		11270	68.463		25086892385	478.165
946	417.871		5220	68.3596		881471287708	478.163
10616	417.596		13157	68.1148		731727152618	478.125
8846	417.536		8747	68.0394		976932607184	478.05
1020	417.468		5461	67.8448		373167551715	478.045
13023	417.454		5388	67.8272		619506025369	478.005
8633	417.176		8745	67.7748		507904393382	477.968
10711	417.151		4919	67.6544		278301379099	477.813
9064	416.559		5355	67.5798		128066454001	477.806
8675	416.545		5801	67.5406		485544519058	477.792
10366	416.517		8325	67.1283		154394933913	477.781
8492	416.489		11016	67.1044		664561109956	477.774
1041	416.462		5246	67.0514		955235596603	477.55
8762	416.459		11207	66.9565		887120545304	477.523
11623	416.195		5018	66.3725		295536182366	477.451
10473	416.181		10888	66.3114		298984904587	477.401
10614	415.92		13297	66.2296		968713318333	477.383
12937	415.809		5844	66.2114		568622271528	477.365
10844	415.558		5215	66.0774		854853109050	477.341
11547	415.512		8393	65.9426		274942881287	477.091
11541	415.141		13405	65.9018		951459820899	477.071
10557	414.967		5506	65.7853		602102033778	477.062
957	414.905		13473	65.7225		984228159433	477.043
363	414.893		12524	65.669		726560461710	477.04
11383	414.819		6093	65.3853		9664289374	476.94
11350	414.699		5255	64.9659		310788075876	476.925
11402	414.667		5441	64.6292		199186564322	476.904
13443	414.617		11072	64.575		30650273674	476.75
11356	414.614		5739	64.3768		1062377992672	476.746
1019	413.936		11017	64.2676		111028762008	476.708
747	413.598		5804	63.909		846508701847	476.539
10872	413.241		3657	63.7355		533140520524	476.427
791	413.184		11015	63.4851		349974072991	476.206
11385	413.008		10936	63.4643		223275926416	476.168
13507	412.936		13429	63.0766		11869570194	476.044
11633	412.913		5837	62.8875		390995491869	476.001
13358	412.875		5315	62.8798		109798655506	475.858
11369	412.592		11080	62.8236		728426734891	475.808
8855	412.344		7102	62.7879		165038479897	475.66
8667	412.151		11513	62.5508		214376594389	475.611
973	411.831		8240	62.529		375676110170	475.593
8620	411.5		4958	62.4631		945604846330	475.572
13128	411.479		5332	62.4197		714950961509	475.53
10695	411.114		5621	61.7482		518026546508	475.503
106	410.639		5090	61.6489		606956445047	475.443
72	410.63		13248	61.598		846575490714	475.386
8705	410.564		5597	61.2921		984021168342	475.344
11430	409.938		12809	61.011		203178072484	475.339
8887	409.925		5307	60.8257		677233175352	475.311
109	409.326		5832	60.47		421043384066	475.273
271	408.919		5452	60.3746		1053531213517	475.202
10725	408.777		11224	59.9623		616072534922	475.002
13003	408.614		13181	59.7513		1059174719475	474.969
10856	408.464		8744	59.4531		316934703198	474.895
12460	408.444		5508	59.3894		937435868836	474.834
10750	408.406		13416	59.2421		153086831941	474.772
13145	408.402		11152	59.061		526873954781	474.72
13	408.401		12778	58.8337		617449017307	474.704
8703	408.337		11023	58.6471		1038452401090	474.632
12843	408.107		5607	58.3307		972253035670	474.606
164	408.092		5402	58.3086		55164324802	474.491
8847	407.797		13410	58.1775		381518286899	474.385
825	407.647		8374	57.7225		965751591655	474.383
12965	407.645		5828	57.6487		199691346478	474.381
541	407.549		8565	57.3464		1093846546001	474.371
11375	407.515		3690	57.1829		738560903617	474.363
11389	407.056		6152	56.9119		925086366407	474.238
8678	406.924		11285	56.8355		397855174108	474.196
1028	406.317		13408	56.4278		836268392853	474.158
11532	406.277		11663	56.2634		1044978141091	474.113
13326	406.113		6058	55.5612		880310134261	474.051
8577	406.075		11149	55.5203		994204502549	473.816
10458	405.964		10921	55.5157		825948151896	473.742
10694	405.927		11296	55.1323		905066541698	473.684
380	405.911		5818	55.0394		492904142966	473.544
13470	405.81		5373	54.8257		500578673627	473.535
101	405.49		5625	54.8101		409767722772	473.529
12912	405.393		5462	54.7346		588361509067	473.498
10540	405.206		4963	54.418		5091072837	473.483
10403	404.893		5381	54.3113		202133402676	473.467
8573	404.878		11292	54.2854		678916147399	473.377
10383	404.122		6108	53.7244		1038558316352	473.361
517	404.105		11036	53.6069		668329057942	473.291
12832	403.887		4896	53.3569		883962365876	473.234
967	403.737		8425	53.1877		751956201276	473.175
885	403.551		5757	53.0871		710516013608	472.958
13353	403.534		5368	52.9582		800122372982	472.926
11439	403.465		12792	52.9066		606745343787	472.9
10490	403.338		5430	52.5087		714433600066	472.822
8724	403.129		11598	52.3621		813472237603	472.819
13016	402.901		11057	51.7229		152209214	472.542
8685	402.898		10970	51.711		191430646278	472.502
13109	402.857		8462	51.4703		732126771101	472.496
285	402.639		4924	51.415		1011630424648	472.446
12945	402.24		5561	51.2605		294132821947	472.399
10481	402.235		6233	51.2176		1035382359292	472.389
10869	401.835		5331	51.189		1055501322055	472.322
473	401.716		11129	51.1255		34491410941	472.306
220	401.594		11248	51.0558		1027512797705	472.194
11424	401.496		8430	51.046		131963569839	472.115
10658	400.465		4973	51.026		762228506130	472.105
11620	400.287		13219	50.6118		807983085393	472.058
790	400.222		9070	50.609		152165987449	472.028
238	400.182		6059	50.5524		806205395530	471.997
414	400.177		13527	50.3941		339689949584	471.978
13307	400.051		8644	50.3191		1040292649	471.968
9029	399.846		10996	50.0091		403252907834	471.965
1010	399.821		5410	49.9908		422658174408	471.944
13360	399.786		8372	49.8546		117287854170	471.877
11570	399.754		10906	49.8222		161264615614	471.86
399	399.672		5880	49.4034		544160763530	471.846
8570	399.61		8252	49.0704		722922619167	471.806
13287	399.605		8455	48.7535		298859465268	471.797
9361	399.565		5543	48.3465		889666956483	471.698
1029	399.502		13192	48.3127		702898157410	471.672
8692	398.904		5823	48.2527		532177884100	471.642
10837	398.855		4983	48.1412		451290339253	471.611
10583	398.837		8444	47.9306		704540964089	471.602
12481	398.747		9014	47.8979		131211004149	471.508
10720	398.404		8369	47.8405		689368442507	471.487
9015	398.382		5429	47.7843		372010930536	471.427
12916	398.237		5704	47.6827		836315368783	471.413
11568	398.069		11587	47.6752		1014909809199	471.295
11432	397.955		11286	47.6551		701517518559	471.258
357	397.771		5285	47.5439		720605663829	471.247
202	397.481		10948	47.5049		1094604771107	471.244
457	397.132		8391	47.4911		723462104119	471.202
10424	396.935		11076	47.4397		560057672506	471.196
9022	396.879		13158	47.2465		584775161293	471.137
13505	396.834		5548	47.1814		160247255256	471.127
10773	396.72		5509	47.0962		836551943408	471.121
8538	396.608		5085	46.9186		827613283638	471.039
180	395.79		6139	46.8631		523711956898	471.032
13132	395.738		12486	46.8072		311953950758	471.011
173	395.588		13413	46.6955		1011447726525	471.003
11501	395.373		8377	46.1045		87094426441	470.995
10335	395.189		11183	45.9168		553789613197	470.905
10707	395.039		5624	45.792		829189383779	470.902
10385	394.952		5077	45.7626		516430930513	470.853
10368	394.86		5678	45.6031		55478068593	470.845
10638	394.763		11199	45.4406		777581733019	470.553
9034	394.759		6148	44.8552		167423201149	470.505
10528	394.628		11482	44.6377		188636155783	470.499
11517	394.543		11464	44.5827		651709131428	470.472
235	394.52		5810	44.3924		859706986047	470.364
12534	394.436		6197	44.1843		8880633549	470.346
706	394.322		10939	44.1687		1039055609415	470.328
12833	394.245		11282	44.0453		953783986638	470.302
10548	394.027		13017	43.9976		310884123845	470.28
9076	393.924		11240	43.4596		48693778638	470.256
12971	393.853		9220	43.1727		227638889971	470.047
994	393.171		13196	43.0627		48890911137	470.042
12991	392.994		12738	42.8131		967403405369	470.041
13122	392.755		11031	42.7733		371643936222	470.033
937	392.28		5426	42.672		113679802001	469.947
10395	392.271		12798	42.3592		305186566934	469.923
10533	391.816		12960	42.097		194788270154	469.92
13002	391.577		8307	42.0023		934086725897	469.716
10818	391.461		5536	40.9271		392623991653	469.698
435	391.108		8407	40.8054		780052000270	469.648
12834	390.94		10966	40.7914		614230114031	469.603
10624	390.566		4891	40.79		82352498111	469.556
370	390.521		5906	40.6155		1083900913460	469.53
10804	390.471		5839	40.5859		529733165714	469.528
9023	390.343		8488	40.5676		944616871460	469.512
11551	390.165		11078	40.405		559635296304	469.379
10615	390.023		10899	40.356		585779491345	469.253
309	389.953		5455	40.3267		372130949328	469.237
11523	389.895		11475	39.8493		622260677983	469.209
9090	389.754		11247	39.7729		448791186274	468.977
10718	389.58		11027	39.4532		342546913773	468.9
10511	389.261		12791	38.844		315637154333	468.803
10556	389.167		8247	38.4509		104418834066	468.795
10400	389.108		13163	38.4374		927437429069	468.77
57	389.106		12566	38.2042		577145668933	468.758
335	388.912		12808	38.0425		59047823904	468.659
10843	388.834		5627	37.8161		1031576121203	468.516
870	388.62		5453	37.6014		836076488549	468.511
8542	388.485		5783	37.3318		4785270059	468.491
852	388.445		11653	37.3073		426232147507	468.487
13040	387.401		5247	36.9777		889024059194	468.481
10817	387.343		6123	36.5393		675664245489	468.442
12844	387.275		6206	36.2364		724890475982	468.348
12992	386.932		5910	35.7209		749773047314	468.325
966	386.455		13175	35.3273		1054025000507	468.221
12837	386.284		5377	35.3233		32840173652	468.099
254	386.271		5428	34.895		1069796242442	468.009
10319	386.12		8378	34.8566		761068082652	467.943
8495	385.298		5751	34.7905		897153169007	467.916
10468	385.209		13265	34.5127		900066405999	467.906
1038	385.181		11233	34.4443		433063075520	467.848
1009	385.096		5601	34.3383		688466656383	467.741
9098	384.92		12769	34.1843		1004211741101	467.682
13067	384.899		6190	34.1102		230110885885	467.675
9033	383.925		11040	33.8482		838953657740	467.577
810	383.363		6144	33.6936		266390441089	467.474
105	383.354		13197	33.3404		224876507850	467.268
842	382.979		11009	33.2325		485452117588	467.235
13343	382.873		10991	32.9766		847644411057	467.22
334	382.493		5891	32.8957		880309160294	467.192
8864	382.219		5447	32.8318		138275384251	467.185
13045	382.1		5184	32.7521		311796719042	467.077
13141	382.073		5387	32.5605		126738287738	466.976
118	381.093		10914	32.0183		681968101910	466.953
13486	381.072		8886	31.9072		1044127151761	466.893
986	381.009		10989	31.447		828700225238	466.718
466	381.004		5367	31.1737		474305140741	466.693
11642	380.896		6224	31.1321		732690312368	466.686
10747	380.614		6207	30.9663		548146378243	466.636
510	380.444		5846	30.9249		67973608927	466.622
10444	380.389		11155	30.536		312524964660	466.452
10849	380.229		6154	30.4822		803462462104	466.448
8523	380.224		8449	30.4765		824606216808	466.438
12515	380.121		5599	30.3762		594847940135	466.383
8619	380.024		8448	30.2709		256573684806	466.372
8599	379.802		12756	30.1899		1008660079481	466.234
13259	379.522		10903	30.1381		757149336535	466.231
8558	379.377		13245	30.0838		41943172605	466.158
978	379.118		5582	30.0146		99769757063	466.061
8728	379.07		12932	29.3756		901593279677	466.056
10736	378.387		11114	29.2979		961000253348	466.013
420	378.351		6212	29.2286		72715129193	465.942
10607	378.06		8368	29.0908		645621782314	465.876
350	377.828		12780	28.874		19154485920	465.868
13496	377.824		5696	28.716		250610937189	465.856
8741	377.803		11241	28.5406		840336138167	465.85
10787	376.913		13202	28.4299		1066471625200	465.818
10689	376.911		11163	28.4295		709141846991	465.791
10351	376.844		5347	28.3592		203902621443	465.747
13520	376.791		11307	28.0175		1057049609315	465.687
10726	376.489		12551	27.8942		1019095159567	465.682
38	376.446		5927	27.858		983979791619	465.568
10412	376.153		11251	27.7327		851436016174	465.544
10664	375.997		5352	27.7141		616394827360	465.469
13342	375.801		6117	27.4904		752515171757	465.459
11521	375.549		5450	27.0208		105705487459	465.441
97	375.488		11158	26.858		684758606715	465.353
10836	375.427		5883	26.818		699308789755	465.249
527	375.212		5797	26.8132		229270011744	465.181
936	375.145		11275	26.3044		786246464572	465.111
123	375.054		10896	25.798		119722429080	465.106
8788	374.821		8509	25.3678		875047143104	465.061
10523	374.731		10935	25.226		635208054107	465.015
8729	374.686		5817	25.2102		983489446900	464.981
11436	374.322		5068	25.036		187675966872	464.952
13021	374.237		5672	24.7772		369188364230	464.847
11391	374.135		12489	24.6345		713011176020	464.679
13389	374.009		7104	24.5825		666028446482	464.675
12985	373.463		5239	24.5807		207548811125	464.645
212	373.408		11586	24.5582		1006210391884	464.482
11643	372.961		5073	24.4471		302531016991	464.396
352	372.918		5827	24.3181		430378495684	464.385
10376	372.827		11599	24.1076		906479092135	464.334
266	372.765		13046	23.857		122262343162	464.296
555	372.763		4902	23.7926		866182616976	464.235
1039	372.6		11148	23.6287		853473536825	464.063
8572	372.589		5911	23.6129		1038750396081	464.061
11635	372.529		13164	23.5255		502460057635	464.021
8859	372.436		5592	23.2182		771529746125	463.95
10807	372.375		5888	23.0503		902265059279	463.939
11416	372.23		8341	22.9768		792519457149	463.928
8587	372.141		6163	22.9215		143759474417	463.886
13453	371.813		8322	22.8239		408272299234	463.873
13302	371.775		11480	22.7251		705333894058	463.868
79	371.755		5539	22.4508		50048571413	463.789
74	371.648		5463	21.7819		655012688658	463.698
10404	371.55		5821	21.5553		795807376925	463.606
8791	371.392		8253	21.4685		529387098272	463.459
10562	371.299		10999	21.3407		372500970940	463.333
8779	371.163		5309	21.1398		602305815208	463.323
8514	370.899		13275	20.9371		958725685520	463.316
10808	370.85		6140	20.8496		663360683380	463.288
8753	370.428		6237	20.7588		932310704516	463.261
13049	370.291		3695	20.6682		499677475615	463.184
10745	369.867		5802	20.1785		501763764347	463.145
12462	369.301		6064	20.0779		224172311469	463.142
10778	369.217		11238	20.0699		1047298864560	463.099
10799	369.075		5854	20.0501		592397735585	463.085
13064	368.949		11308	19.9166		403272135072	463.047
13515	368.831		5435	19.8525		823344857348	462.956
12845	368.752		11157	19.8209		120857561178	462.891
13503	368.488		8396	19.8169		312405313490	462.885
10663	368.308		11130	19.7981		910283053911	462.882
10696	367.672		11044	19.3992		848964154058	462.826
10575	367.532		5517	19.3146		513833697190	462.82
974	367.483		11605	19.2643		493508882400	462.819
13450	367.463		11014	19.1835		1071629425822	462.794
10553	367.387		5786	18.9206		328872348495	462.755
13063	367.126		10893	18.909		1050622565430	462.753
10420	367.119		5669	18.7321		965197086113	462.724
13293	366.904		8329	18.5355		904373887572	462.614
8783	366.836		5320	18.3912		796900554264	462.541
343	366.771		6164	18.1435		522355731155	462.537
12859	366.698		11001	17.9008		764935630819	462.513
10594	366.587		13234	17.8137		444201405120	462.488
56	366.34		10984	17.6332		285241603241	462.468
12901	366.331		6193	17.5179		255537882976	462.433
11612	366.091		13167	17.4539		896650860830	462.323
10734	365.719		5623	17.3194		516112580633	462.312
372	365.599		5454	17.1273		875653085014	462.255
759	365.47		8473	16.9115		935978249081	462.195
8771	365.446		10920	16.6828		141050546672	462.187
12854	365.386		6081	16.6665		314050629162	462.161
10755	365.31		5422	16.5856		1081440263234	462.144
10518	365.081		5490	16.517		395462182886	462.077
13432	364.888		11029	16.4239		684758720731	462.069
8574	364.775		5471	15.8561		746691940495	461.892
10810	364.572		12466	15.8374		370711970656	461.745
10369	364.313		11497	15.7797		246405632647	461.74
13365	364.181		11490	15.598		698854521844	461.672
921	364.153		11150	15.4708		176356317507	461.662
165	364.049		5836	15.3906		1034413562361	461.658
8543	363.598		11177	15.1914		50959477013	461.623
11529	363.581		9211	14.8848		483284539226	461.591
11372	363.427		5268	14.7737		875423609237	461.562
10791	362.774		12810	14.5799		901842954151	461.51
7	362.523		5652	14.5748		245894626721	461.51
13399	362.507		12957	14.4834		710898966264	461.509
11671	362.35		13020	13.8998		368577952838	461.409
10770	362.095		11448	13.471		709616630295	461.375
10618	362.033		6118	13.4674		474850674476	461.25
13062	361.873		5227	13.2742		517854738590	461.188
10832	361.792		11504	13.2532		693631081358	461.139
8774	361.746		11222	13.0721		130730475288	461.061
10868	361.735		11102	12.7654		264374520459	461.055
11433	361.678		5094	12.4733		148534895604	461.033
12966	361.535		12490	12.2934		98148860629	460.947
13000	361.521		5841	12.2229		1016271078567	460.738
502	361.283		11208	12.0595		691878422102	460.638
13462	361.253		5897	12.043		358274111877	460.582
889	360.956		5440	11.6572		409723964271	460.404
995	360.845		11279	11.5023		237106206083	460.261
817	360.76		5565	10.7821		1146575109	460.248
73	360.745		11283	10.5314		58581548691	460.245
400	360.543		6230	10.4537		474254039060	460.165
11629	359.981		6192	10.2314		530180950113	460.071
10611	359.962		8423	10.0713		1020271768976	459.99
11387	359.78		12785	9.90205		448835318745	459.894
78	359.713		8582	9.7839		655353157935	459.838
204	359.704		5666	9.75607		403214159043	459.687
13103	359.559		12776	9.67368		560554237045	459.588
13357	359.323		5193	9.52665		336851450771	459.429
13454	358.975		12954	9.42182		715806080791	459.404
10637	358.78		5856	9.32628		883342469148	459.359
11522	358.487		12740	8.88029		245023151925	459.328
10601	358.174		5793	8.49354		480523118796	459.202
1012	357.786		8254	8.46473		561458161360	459.188
10571	357.74		5418	7.93115		149532094126	459.08
13433	357.62		4987	7.74797		136312016932	459.061
772	357.445		11303	7.4867		333206415297	459.03
8516	357.436		5914	6.93445		912990596559	458.98
13026	357.028		5916	6.41455		509201275974	458.837
11403	356.579		5892	6.3979		24084676615	458.793
943	356.574		11004	5.81653		834838888156	458.751
998	356.363		13424	5.8034		1019645527573	458.673
11352	356.131		11607	5.5747		321136836247	458.64
12868	356.04		13481	5.27845		870049227780	458.583
10524	355.852		10973	5.16839		821234990061	458.501
11346	355.84		6208	5.08412		262175193202	458.478
10411	355.789		11206	4.64666		847462503006	458.456
778	355.649		11274	4.45533		1063019126128	458.433
8551	355.439		8441	4.40308		756336903048	458.331
13123	355.266		8381	4.15827		6210519436	458.314
9045	355.068		5928	4.01669		282024556120	458.308
12925	354.963		5225	3.94989		964954409031	458.208
13290	354.556		11110	3.86949		1049952585412	458.195
10508	354.329		8503	3.81967		409120420608	458.132
9009	354.3		13035	3.81621		283454973799	458.109
9010	354.198		5071	3.441		704174296444	458.103
13332	354.159		6147	3.39435		757559582078	457.993
12503	354.062		10933	3.14252		1022857500014	457.853
9087	353.969		11095	3.07757		74838611674	457.837
12909	353.607		8339	3.02212		203720883971	457.81
13490	353.492		11674	2.70053		42570144511	457.78
556	353.362		9035	2.68693		51328884119	457.74
49	353.211		5145	2.59163		1014621012542	457.718
450	353.053		10960	2.57277		541834253782	457.641
10813	352.019		11584	2.54304		573465715924	457.632
8790	351.999		5523	2.4609		368091699123	457.514
991	351.672		11483	2.22088		710997701369	457.504
10453	351.386		11318	2.09156		733392862575	457.484
8533	351.319		12812	1.35998		351638792322	457.475
10699	350.782		6160	0.96934		764340210774	457.461
10328	350.73		11060	0.91762		669477089588	457.382
11543	350.7		5267	0.86984		329637659292	457.342
478	350.426		5043	0.8029		71441998627	457.271
297	350.346		11135	0.801122		485613289864	457.249
12514	349.935		13200	0.589691		443290130198	457.232
839	349.769		6178	0.460391		676773889233	457.2
10457	349.716		11090	0.08819		637157377510	457.178
12980	349.702		5767	0.08714		530773206516	457.166
9212	349.313		13168	-0.023939		199507262322	457.109
11549	349.188		11477	-0.33685		131281239313	457.089
9355	349.138		5661	-0.386099		365495095665	457.068
13384	348.687		13199	-0.70585		198870878896	457.048
13464	348.661		5188	-0.771639		874948631677	457.048
10522	348.604		8419	-0.88585		1038407729805	456.99
12835	348.207		5201	-1.02875		975982255248	456.969
10876	347.998		5868	-1.3073		80002511741	456.96
13376	347.818		5656	-1.44155		200597951005	456.886
13079	347.724		13482	-1.59039		461684682352	456.882
42	347.724		10943	-1.64034		536866489235	456.87
10667	347.363		5675	-2.00297		567993494761	456.842
13051	346.969		6202	-2.0331		721672457422	456.739
10352	346.941		12797	-2.13363		968187575871	456.637
114	346.83		8463	-2.25044		52216441033	456.605
919	346.62		5610	-2.40522		209946761894	456.587
8829	346.402		13483	-2.40804		712165246778	456.404
8843	345.86		11460	-3.08578		108486992309	456.376
12536	345.699		5027	-3.0986		1066210340243	456.343
1047	345.392		12962	-3.22824		1064996045593	456.318
8497	345.335		8424	-3.57672		403077976449	456.31
950	345.295		5089	-3.60112		747970582802	456.258
8627	345.279		5729	-3.67222		987890537965	456.235
904	345.202		11100	-3.96345		401874309524	456.231
13460	345.19		13183	-4.21862		817840696824	456.186
12947	345.096		5467	-4.25255		151072220097	456.17
8857	344.902		11104	-4.28545		857752350734	456.132
10630	344.896		5732	-4.30627		449698507718	456.105
10874	344.795		5550	-4.47516		1042155412739	456.105
10645	344.74		8343	-4.50795		616609148389	456.046
418	344.563		9366	-4.71291		87846968346	456.044
120	344.536		5442	-4.86288		1074539118543	455.991
12538	344.463		5253	-5.72833		203487776398	455.932
835	343.556		6168	-6.68592		80527379414	455.746
10534	343.204		5784	-6.73599		257567156335	455.621
8580	343.099		8385	-6.99216		1064240522845	455.607
8789	343.096		5136	-7.1723		793893712827	455.509
10482	343.012		6091	-7.32276		922448859178	455.449
955	342.658		6068	-7.45679		298755427747	455.414
10855	342.529		3674	-7.66274		235144429606	455.342
10364	342.459		8461	-7.97606		1047887115419	455.341
11646	342.411		8838	-8.23535		933578828313	455.32
8517	342.4		5460	-8.65331		63218568754	455.307
10581	342.107		6094	-9.03277		961741527417	455.306
207	341.896		5876	-9.27402		550402530845	455.273
58	341.637		5001	-9.31336		570843684666	455.177
13106	341.603		13407	-9.72784		992762822266	455.139
10661	341.515		13522	-9.83649		1068452163543	455.045
13298	341.255		5181	-9.84544		96303135661	455.043
11628	341.026		5295	-9.84801		203971945462	455.012
13385	340.973		11184	-9.95156		361714959806	454.999
10392	340.869		13242	-10.1562		156293065283	454.988
243	340.534		11319	-10.2955		83222921129	454.943
1026	340.446		5602	-10.5027		332960153349	454.911
13104	340.438		11061	-10.6781		266595562477	454.768
8734	340.273		11118	-11.0575		293451188186	454.751
895	340.197		8263	-11.2726		470705628965	454.7
12919	340.128		11042	-11.2765		1085411997438	454.645
295	339.907		5213	-11.5642		704295307303	454.638
10439	339.539		5744	-11.6944		678871175422	454.579
10569	339.388		13211	-11.8806		639036621834	454.517
10708	339.336		11204	-12.0082		352030675227	454.512
13375	339.282		10977	-12.3176		897783319633	454.477
11545	339.028		5434	-12.6134		63062507432	454.469
8713	338.796		6216	-12.7662		944715670752	454.456
8606	338.734		5364	-13.1586		908861760968	454.425
11563	338.725		12746	-13.2952		147691604300	454.358
12819	338.716		11033	-13.4743		355985910126	454.349
10785	338.569		10952	-13.6337		345911571180	454.305
10749	338.456		12467	-13.7841		420380745481	454.273
8657	338.442		11290	-13.872		818564710449	454.268
10724	338.381		11478	-13.9766		782667590609	454.234
8677	338.01		9074	-14.0183		1071760896437	454.227
50	337.898		4980	-14.2236		843395483428	454.223
12990	336.925		12747	-14.6325		732113818224	454.177
13151	336.687		11117	-14.7747		39150269635	454.145
32	336.557		4912	-15.0636		219027745756	454.104
11340	336.536		11077	-15.1552		302353653992	453.969
13318	336.347		12814	-15.2277		467304730547	453.968
12815	336.198		12525	-15.5443		574449952345	453.96
10426	336.051		11221	-15.7693		677946840293	453.924
12978	335.637		5903	-15.9279		1010156090061	453.912
76	335.392		5531	-15.9318		886947595926	453.91
10794	334.768		10954	-16.0035		316250522142	453.853
13330	334.737		12788	-16.4903		796583218499	453.831
8658	334.64		10983	-16.7816		437566291073	453.825
10357	334.262		8394	-16.9027		709975311209	453.823
9096	333.976		5728	-16.9725		87214079583	453.815
10632	333.737		11512	-17.1744		768723557260	453.785
8786	333.178		11022	-17.2307		97131209928	453.739
8527	333.036		11026	-17.3166		1083028576465	453.692
562	332.742		6203	-17.3555		726290120898	453.69
11384	332.668		5889	-17.3702		1088421254647	453.681
54	332.612		11167	-17.688		805536870322	453.679
11555	332.384		13205	-17.7027		654047395434	453.679
12507	332.13		4985	-17.8006		834686909899	453.622
115	332.074		4978	-17.9034		309666675641	453.531
11415	332.005		8384	-18.0694		273542916765	453.526
13143	331.676		5334	-18.4605		1035388774626	453.45
351	331.578		10884	-18.6891		556865065112	453.38
171	331.478		8465	-18.8954		830868638703	453.345
8726	331.414		4893	-19.1337		344158766916	453.307
253	331.31		4882	-19.1895		459110239003	453.302
8773	331.282		10961	-19.4706		78460598721	453.281
10609	331.096		5865	-19.4968		681059923866	453.265
13511	330.996		5564	-19.5797		438494085300	453.246
13285	330.874		13047	-19.7441		672207606829	453.246
12459	330.56		5535	-19.8703		823751341638	453.183
13088	330.509		10894	-20.0575		831615767863	453.163
90	330.377		12491	-20.3427		827321334718	453.1
10519	330.225		4923	-20.3899		676243180169	452.954
10544	330.087		5632	-20.7605		715863963570	452.881
8539	329.804		8452	-21.1542		584158879606	452.876
10847	329.642		7097	-21.2235		812061510638	452.868
8868	329.609		5357	-21.2268		847931749959	452.791
13435	329.582		13189	-21.2459		89915082589	452.759
1017	329.273		8361	-21.2767		335472948277	452.743
976	329.226		11511	-21.4849		277954156184	452.687
934	329.063		13254	-21.5047		596640257283	452.678
8755	328.948		6234	-21.7698		853495065035	452.66
10559	328.886		5264	-22.2232		1094902454119	452.555
12904	328.762		5427	-22.3076		568344634629	452.428
1011	328.631		11589	-22.8507		648886077518	452.425
10776	328.543		5642	-23.1151		1065095467814	452.415
453	328.219		3660	-23.2392		394843220886	452.407
10479	328.215		11223	-23.3824		141747650366	452.398
364	328.082		13250	-23.7411		430694005459	452.382
10329	327.973		10976	-23.8702		298712760820	452.123
12881	327.23		5922	-24.0067		530818822592	452.063
8544	327.107		9068	-24.226		1015798185434	451.827
10430	326.839		10978	-24.282		681756941816	451.826
8688	326.744		6156	-24.5399		929875056461	451.75
13113	325.847		5859	-25.3906		262203787763	451.742
10617	325.667		11652	-25.7626		64266997979	451.728
10537	325.379		10982	-25.8448		978640826757	451.706
12890	325.194		5423	-25.9619		910333876286	451.7
66	325.137		6102	-26.0591		420597373975	451.642
914	325.037		5799	-26.0967		457165623715	451.619
8754	324.781		11575	-26.1691		54274608030	451.505
10593	324.681		11228	-26.2691		632191418230	451.374
8585	324.552		5457	-26.3365		919334276692	451.238
12896	324.459		11105	-26.8		544920286159	451.18
905	324.315		11297	-26.9171		137313743824	451.172
13004	324.162		5128	-27.1255		165024972690	451.113
8869	324.138		13217	-27.196		12016845704	451.102
10446	323.969		6119	-27.4188		497266539244	451.091
533	323.48		6101	-27.5545		158553916353	450.988
11440	323.42		11447	-27.6033		452610090406	450.93
11388	323.371		6184	-28.0738		20179115866	450.83
13461	323.101		5635	-28.2517		841243439859	450.816
13073	323.099		8403	-28.9204		165993705912	450.813
306	322.979		4984	-29.143		535409957002	450.784
10681	322.609		5149	-29.6718		161157351149	450.653
10406	322.553		5608	-29.764		78248273212	450.602
8512	322.373		11581	-29.8061		47901140386	450.589
8849	321.903		5544	-29.9668		526518968213	450.535
12866	321.754		11289	-30.1931		138879892970	450.477
8557	321.07		13212	-30.2755		594154888163	450.371
10450	320.98		13239	-30.3243		982653117863	450.324
12900	320.932		8451	-30.6089		745613603568	450.217
12863	320.866		10938	-30.8496		224768630894	450.212
10612	320.515		11049	-30.9848		636642197706	450.107
8534	320.36		5918	-31.0015		985598374235	449.981
13379	319.607		12750	-31.094		662319924521	449.884
12461	319.587		5500	-31.1738		620982716113	449.867
9215	319.421		12749	-31.2075		581130214662	449.849
10501	319.213		5653	-31.2667		473166031557	449.822
8594	319.138		4948	-31.8869		800423718661	449.78
8535	318.427		13480	-32.0182		958693478438	449.708
12476	318.374		11218	-32.1365		878773067793	449.692
205	318.32		5529	-32.2256		710269819920	449.691
9213	318.27		13186	-32.2913		453430625414	449.673
11668	318.238		9055	-33.0796		518379258647	449.486
947	318.228		11295	-33.1339		255839704129	449.466
8625	317.858		12795	-33.1524		892379973775	449.322
865	317.62		11121	-33.2185		752689517338	449.302
10494	317.608		8324	-33.251		269465098818	449.256
10647	317.203		5557	-33.4731		282973355033	449.169
13370	316.947		12782	-33.6982		333194644961	449.135
809	316.909		5848	-34.0354		901820123067	449.105
841	316.881		10928	-34.0994		4576144738	449.068
8596	316.82		13147	-34.5179		294245555690	449.047
10361	316.337		12549	-34.8991		1055725721216	448.991
267	316.194		3642	-34.926		310246809116	448.988
11569	316.043		10993	-35.0382		337057444899	448.693
873	315.84		5655	-35.2585		281898001042	448.693
12505	315.252		5034	-35.789		1002168531176	448.673
899	314.771		12762	-35.9971		390939337593	448.642
9219	314.678		5741	-36.1014		460272254496	448.626
13501	314.358		13201	-36.2075		103934842471	448.552
11349	314.318		11189	-36.5488		86174331012	448.524
10789	314.171		11229	-36.5705		1024156855375	448.368
13317	313.91		11657	-36.8349		133316132479	448.353
10448	313.651		12771	-37.3571		419473206283	448.331
878	313.535		6078	-37.3761		866245898743	448.316
13380	313.208		11109	-37.3766		331672744267	448.274
12908	313.18		6155	-37.4521		603472169218	448.251
8583	313.155		8242	-37.623		4406777940	448.198
12975	313.112		5665	-37.6925		25701104111	448.094
10455	313.101		13153	-37.9616		962881837964	448.034
10748	312.666		11311	-38.0413		902950800374	447.976
310	312.496		10971	-38.0866		1066446744223	447.962
13059	312.425		12497	-38.165		458610823750	447.943
672	312.261		11266	-38.1985		910199597112	447.881
13509	312.206		4928	-38.2928		97125899040	447.848
926	311.805		13184	-38.3031		979100302921	447.807
12906	311.601		5086	-38.3876		543872540619	447.786
736	311.593		8398	-38.4746		215673436542	447.742
12986	311.342		12807	-38.4916		538884686202	447.712
12918	311.282		11310	-39.5046		209986186809	447.705
10410	311.278		12465	-39.5188		479410519830	447.673
214	311.041		11572	-39.6457		67468190780	447.62
13455	310.839		5737	-39.9257		565311278344	447.591
18	310.754		13253	-40.1305		975035589406	447.528
939	309.904		11494	-40.3667		838765788436	447.506
13030	309.794		5012	-40.3898		575864233682	447.417
10809	309.739		5595	-40.697		1042272455124	447.398
13296	309.521		11164	-41.351		857084702253	447.383
1000	309.49		5009	-41.6822		478722019739	447.354
8683	309.426		11143	-42.2797		491707060898	447.345
10555	309.378		5641	-42.3403		972801832728	447.298
10610	309.331		6100	-42.479		661037482276	447.296
12564	309.32		11098	-42.802		559964357773	447.192
1003	308.905		6146	-42.8284		770075512439	447.162
8674	308.694		11498	-42.9312		1021666091429	447.125
11417	308.628		5566	-43.0321		1015378821050	447.115
10582	308.299		11214	-43.4317		851680932573	447.044
10529	308.284		12468	-43.4764		271926471704	447.031
11640	307.921		4992	-43.5193		654309448226	447.014
13324	307.113		8357	-43.6703		610534987903	446.992
13468	307.001		9075	-43.7083		1080063131163	446.934
8591	306.985		11359	-43.9182		407057952093	446.84
10613	306.968		4888	-44.4904		711833691975	446.776
291	306.846		5542	-44.5725		231952675199	446.771
8845	306.644		6121	-44.6728		3779133689	446.725
12829	306.479		6180	-45.0759		10882850640	446.658
781	306.453		5833	-45.1679		416503480775	446.602
10499	306.337		5676	-45.4409		367396158943	446.601
552	306.229		13521	-45.7851		810952596397	446.441
13382	305.947		11151	-46.3991		7147567339	446.371
10316	305.854		5414	-46.4623		618487045161	446.362
10558	304.954		11111	-46.4878		903366601302	446.349
8718	304.832		11239	-46.5035		175076789562	446.22
888	304.182		11073	-46.6341		192803468436	446.216
186	304.063		8447	-46.8644		515931812147	446.197
8687	303.872		11271	-47.1476		33725305655	446.161
12897	303.794		11461	-47.3131		497617198535	446.151
9217	303.789		12946	-47.7598		494792347821	446.131
10662	303.781		11147	-47.8129		975563914042	446.012
13512	303.603		12805	-47.9935		1060488107392	445.947
290	303.524		5006	-48.2093		19687925527	445.86
80	302.927		8367	-48.4754		128158525728	445.845
10802	302.831		5590	-48.5047		309243495069	445.839
10771	302.632		5279	-48.6124		286587275275	445.769
10648	302.478		13227	-48.7554		179954234946	445.719
215	302.383		9063	-49.0435		76364049299	445.663
11437	302.023		13523	-49.9469		192710256352	445.642
12851	301.876		13256	-50.4286		303690742329	445.605
13125	301.611		9080	-50.4887		453758925259	445.573
348	301.579		6195	-50.5767		1056991540715	445.508
8766	301.571		6191	-50.8471		945180051967	445.374
12867	301.513		5864	-51.0312		965541457144	445.331
9044	301.496		6106	-51.1926		644528367195	445.32
982	301.31		5317	-51.2301		771495959465	445.159
13058	301.31		5746	-51.2629		1046804996744	445.148
10327	301.276		12496	-51.4034		802156621792	445.108
13032	300.96		5524	-51.9738		475713437176	445.085
386	300.765		10957	-52.4672		436609827012	445.063
8708	300.672		5654	-52.8859		32425132858	445.061
8646	299.771		11596	-53.5004		646756163979	445.047
12821	299.769		13187	-53.6371		782287479361	445.019
9358	299.712		8471	-53.7148		1054507535324	445.016
8592	299.532		10998	-53.8734		21195036526	445.011
10651	298.875		10979	-54.0477		108964579427	444.93
693	298.766		11209	-54.048		1032995107775	444.893
8513	298.653		11045	-54.4635		464954931437	444.876
10680	298.479		11178	-54.6071		331969421941	444.869
12870	298.459		11577	-55.3704		601521889748	444.862
824	297.704		8438	-55.453		156862337025	444.752
13074	297.425		5594	-56.0112		514664079423	444.723
8736	297.278		4999	-56.2528		339346746956	444.679
806	297.266		13243	-56.4033		875181214841	444.672
1022	296.881		11010	-56.423		697244514745	444.582
388	296.782		5867	-56.5837		127393181094	444.582
421	296.691		11225	-56.6789		891809813799	444.518
9083	296.479		11608	-56.694		147491204911	444.486
10703	296.469		5067	-56.7115		201936810269	444.361
10346	296.127		5545	-57.0554		699541559258	444.284
12982	295.496		8334	-57.077		708820028808	444.27
11377	295.444		12789	-57.1788		49595080372	444.241
13434	294.793		10907	-57.2387		652972293757	444.123
11343	294.571		3676	-57.273		569169307961	444.111
13090	294.534		12802	-57.364		815096739775	444.065
10415	294.505		11032	-57.9319		176507709013	443.965
949	294.381		11365	-58.2703		1070742994722	443.965
10738	293.43		13274	-58.2874		543604228897	443.908
10848	293.17		8504	-58.5736		253209998680	443.752
10644	292.972		8489	-58.6986		705636939740	443.681
11622	292.702		5663	-58.7402		968301788990	443.67
13118	292.068		6172	-58.8491		801926279921	443.668
261	291.903		10905	-59.2174		12206314527	443.579
1004	291.671		6223	-59.6885		1037783812131	443.578
12873	291.389		4988	-59.7629		810877143499	443.564
11647	291.282		5586	-59.9068		11919235058	443.554
977	291.076		6095	-60.138		1060399007713	443.521
11666	290.835		5733	-60.2084		717802000769	443.45
10655	290.771		12938	-60.2566		545179949414	443.443
11354	290.406		10923	-61.0284		421573305551	443.421
28	290.238		5738	-61.0483		609135565133	443.41
10363	290.022		8243	-61.7416		129774822297	443.396
911	289.569		11106	-61.7553		690816156368	443.373
413	289.468		11466	-61.8608		685840748793	443.28
61	289.451		11496	-62.545		1007359577006	443.207
8712	289.331		5329	-62.7683		995137675356	443.175
419	288.964		4900	-63.0722		943910850474	443.167
23	288.795		13423	-63.3891		392057847390	443.157
10509	288.728		5526	-63.5519		170722783294	443.054
13366	288.459		8428	-63.5564		254810310228	443.036
1034	287.794		6133	-64.463		266868637404	443.029
75	287.72		12958	-64.524		498673603677	443.027
121	287.272		5824	-64.7893		509380904958	442.907
13083	287.255		5890	-64.8255		724446608165	442.893
9072	287.199		5588	-65.346		968805753356	442.766
11410	287.108		10981	-65.418		209055104066	442.65
10336	286.662		3646	-65.9369		364273356177	442.598
8711	286.632		12790	-66.437		352146640325	442.589
319	286.464		11133	-66.6399		107266150884	442.582
333	285.952		5151	-67.0635		42463582265	442.479
434	285.505		3658	-67.2755		28343198797	442.45
10676	285.504		11363	-67.7148		140709954399	442.439
10358	285.443		11079	-68.0178		195794574758	442.404
13087	285.393		11245	-68.0612		991618368312	442.359
913	285.173		3640	-68.4906		351389142785	442.271
13367	285.136		11488	-68.797		179351812028	442.183
11378	284.88		13295	-68.8207		520928717742	442.171
13497	284.283		4886	-69.1127		430935869087	442.103
938	284.143		8340	-69.18		133756713108	442.103
10493	283.754		5344	-69.2395		492127480248	442.022
10741	283.664		13154	-69.5249		866928829770	441.947
10871	283.425		5831	-69.5902		52974229044	441.946
1013	283.123		5915	-69.6165		977003210004	441.895
10585	282.572		8479	-69.6565		791994602883	441.849
239	282.382		13037	-69.8724		18399220497	441.817
62	282.28		4957	-69.9153		789079973922	441.766
12504	282.035		11235	-70.1381		352702312658	441.71
849	281.691		11089	-70.143		713348934760	441.708
10604	281.644		11194	-70.1544		572301607979	441.635
13108	281.636		5521	-70.4707		480983082034	441.561
500	281.486		10885	-70.5306		1021930574875	441.542
960	281.471		11465	-71.1168		301822044466	441.506
8635	281.437		11601	-71.4676		976751868715	441.473
999	281.267		4880	-71.6101		500484136530	441.472
449	280.721		6200	-71.7917		835177379093	441.427
684	280.68		11580	-71.8643		951469130519	441.416
1	280.574		13427	-72.0225		1016432881591	441.399
468	280.443		11200	-72.3322		848579578871	441.391
983	280.398		4993	-73.4836		837016590532	441.381
880	280.349		5294	-73.5151		1086890577634	441.379
83	280.045		5532	-74.3105		937004090367	441.377
9089	279.839		4947	-74.464		190134174708	441.227
11386	279.684		12748	-75.2802		526424386977	441.208
81	278.974		11300	-75.4071		742735266596	441.152
11625	278.723		8259	-75.5035		316155953295	441.108
376	278.671		5703	-75.5202		784537045124	441.068
10636	278.627		5512	-76.2512		1018471464062	441.023
13072	278.194		5894	-76.4978		569620588762	441.02
512	277.861		8261	-76.8157		797525931207	441.007
13288	277.56		5049	-76.8827		244829488648	440.972
13309	277.515		4872	-77.2363		596663720847	440.965
864	277.437		4945	-77.3192		418211363799	440.939
12559	277.372		5878	-77.4536		1024920438396	440.892
12885	277.283		6129	-77.5828		1097686620187	440.844
116	277.206		10968	-77.7448		543656424638	440.842
11562	276.965		3656	-77.7671		873227092153	440.842
11338	276.917		5087	-77.7732		261291581572	440.84
11559	276.486		12799	-78.1085		866509350185	440.826
31	275.977		5530	-78.1499		989748534233	440.781
928	275.288		10950	-78.2537		651896369964	440.713
8602	275.251		11159	-78.3054		919270563147	440.644
11664	274.67		11445	-78.7518		400763381614	440.643
10520	274.615		8323	-79.938		423857244088	440.633
10744	274.289		6196	-80.3622		883137485486	440.539
8494	273.32		13198	-80.5256		165208337694	440.479
10867	273.32		8333	-80.7522		912079669525	440.41
1014	273.254		12761	-81.0227		273004967977	440.288
879	272.822		11471	-81.2628		169472928784	440.282
981	272.351		5908	-81.3481		356938677380	440.24
219	272.333		10963	-81.47		325343936165	440.156
893	272.044		6071	-81.5282		958063254931	440.149
10752	271.691		11506	-81.6405		808743934075	440.13
8888	271.678		5777	-81.8297		299136703056	440.12
10793	271.136		12775	-82.0558		570970111108	440.086
762	271.094		5618	-82.3993		505866081596	440.071
117	270.72		13255	-82.4505		112340564185	440.016
13492	270.52		5513	-82.6331		142142989010	439.938
874	270.261		11306	-82.6854		1030106774769	439.856
13310	270.17		6061	-82.7849		106537294878	439.681
12530	270.014		5670	-83.3975		896192978518	439.642
203	269.982		5062	-83.7834		353292444927	439.584
11636	269.713		5348	-83.8148		1036317869894	439.575
10343	269.701		13417	-84.0011		649431849349	439.45
10751	269.319		11231	-84.1217		456969041419	439.374
944	269.305		6072	-84.3092		301652381044	439.317
13131	269.256		5901	-84.4878		861430693489	439.31
989	268.801		5790	-84.5846		375291868731	439.304
13008	268.067		8443	-84.6192		763616950242	439.239
13085	267.812		12758	-85.0261		708525121899	439.189
8515	267.437		5242	-85.0539		406060022074	439.153
10586	267.349		5789	-85.8135		434259755451	439.138
454	267.314		11315	-85.8272		636720468248	439.132
129	267.149		4908	-85.8432		414779266257	439.086
13489	266.941		11659	-86.7974		920907440556	439.079
10568	266.796		11075	-87.0957		971484326520	439.051
10463	265.871		11655	-87.9696		665804613154	439.01
1037	265.584		5337	-88.1973		827008961627	438.967
8716	265.14		5759	-88.2423		1021370976008	438.943
104	264.452		11234	-88.2654		960622539774	438.878
375	264.35		11495	-88.4558		141812444568	438.783
10388	263.78		8475	-88.5016		240396988091	438.762
13086	263.645		6186	-88.6543		38788759490	438.721
10830	263.409		11585	-88.674		45873375886	438.532
12899	263.049		5053	-89.0173		649019157286	438.439
191	262.869		5649	-89.1583		164992418859	438.352
11534	262.785		5231	-89.3775		780471602973	438.346
12831	262.343		5650	-89.445		811237546563	438.338
8624	262.121		5167	-89.6843		381268328167	438.336
13140	262.087		11491	-90.475		165511377708	438.336
10320	261.833		11264	-90.6955		1016059360440	438.275
9052	261.605		5011	-91.142		1066261563961	438.209
10875	260.849		5554	-91.538		599679338818	438.198
570	260.323		8434	-91.6447		502514839503	438.147
12531	260.258		5362	-91.7469		355962914270	438.128
13312	260.113		5830	-91.9125		877395558912	438.098
10739	259.117		5782	-92.6226		21155500969	438.01
10460	259.085		5605	-93.191		722411086711	438.004
258	258.619		6198	-93.3798		619096496347	437.999
918	258.542		5301	-93.3814		992418602782	437.982
84	258.453		11195	-93.8933		289339694838	437.973
12968	258.445		11250	-94.0865		552174377109	437.903
273	258.141		11463	-94.1746		591955521891	437.884
10700	258.105		5581	-94.4828		976967508278	437.88
8623	257.834		5449	-94.7388		322931344460	437.852
11552	257.825		10947	-94.7448		1036062569684	437.817
12822	257.776		11453	-95.5811		223191294624	437.796
13149	257.632		5346	-95.9759		761168826081	437.778
11392	257.28		5639	-96.127		721530040094	437.742
11627	257.05		12777	-96.4046		862978424255	437.689
12817	256.955		5203	-96.6535		712993964191	437.685
13027	256.225		8408	-96.7058		644644218332	437.68
10573	256.194		5677	-97.5537		138437689454	437.661
10763	255.658		5634	-97.9007		41554423703	437.634
10536	254.716		4887	-98.0403		279074016739	437.622
11397	254.575		13422	-98.3076		656910748939	437.581
10826	254.522		5835	-99.5506		670362440050	437.565
499	253.933		10898	-99.6365		584957517445	437.542
10549	253.494		5917	-99.9037		675880142793	437.541
10622	253.454		13042	-100.253		717332571827	437.531
12973	253.258		13232	-100.525		53061662658	437.462
987	253.029		5330	-101.003		383525439938	437.382
10570	252.638		11227	-101.181		84894793670	437.358
12853	252.252		10926	-102.124		241714952212	437.355
10757	251.814		4921	-102.44		68420614729	437.282
14	251.752		5499	-102.46		767762434537	437.167
405	251.706		5875	-103.472		160638705206	437.126
12995	251.568		3691	-103.611		825841924226	437.11
304	251.179		5886	-104.177		33586744398	437.109
866	250.756		6183	-104.488		489696987819	437.104
12926	250.675		5518	-104.505		345687092288	437.016
34	250.372		4914	-104.611		961960425910	436.907
13495	250.005		9011	-104.826		807347652152	436.807
13126	249.955		8354	-105.082		870226070085	436.791
11394	249.835		5504	-106.391		1005496166473	436.786
8706	249.417		11012	-106.684		1090448901087	436.735
13344	249.037		5552	-106.911		77666849916	436.711
269	248.848		5587	-107.009		180597798510	436.708
491	248.691		5020	-107.122		838307494433	436.676
10381	248.629		11212	-107.792		265297541045	436.582
8823	248.569		5323	-108.146		279307804796	436.528
8552	248.474		4903	-108.484		4894777608	436.503
279	248.192		11662	-108.611		28251697262	436.493
13015	248.083		10975	-109.408		933377673159	436.481
13456	247.983		5907	-109.649		1059436359572	436.454
8818	247.851		13246	-110.017		474751758885	436.428
13261	247.67		11039	-110.48		592519346649	436.412
10679	247.428		3635	-110.584		498222811281	436.334
9357	246.807		5448	-110.791		1073333377132	436.171
8275	245.895		13420	-110.949		618695803950	436.153
10772	245.838		11487	-112.172		531483056461	436.151
8865	245.761		6161	-112.475		268993962700	436.135
10485	244.662		9066	-112.679		301910880794	436.102
13469	244.387		13279	-113.195		25625090069	436.026
47	242.761		12804	-113.316		551900874852	436.022
10318	242.641		6131	-114.141		613789103265	435.934
11427	242.297		13277	-115.602		828385205454	435.932
10714	242.212		4906	-116.017		1047541969446	435.894
260	241.434		12781	-116.192		666274014372	435.885
13097	241.236		5898	-116.464		57351096929	435.88
13061	240.125		4986	-117.089		605987570732	435.787
45	239.846		11236	-117.964		524992977500	435.759
9030	239.821		5631	-118.077		956041765866	435.642
10798	239.482		5224	-118.103		1023087666084	435.627
8650	239.261		11034	-118.112		313925610947	435.593
12828	238.578		11253	-118.551		545680961400	435.552
10862	238.456		13221	-118.748		364083167232	435.507
12905	238.323		13251	-118.837		829727618399	435.476
10733	238.306		5794	-118.956		752811257318	435.45
13127	238.26		13174	-119.007		483202628564	435.431
100	237.63		5869	-119.053		364683497334	435.362
10407	237.23		11145	-119.167		929449306380	435.362
296	236.611		12931	-119.502		354817059061	435.357
10587	236.34		13182	-119.511		1001524040254	435.302
10491	235.966		11588	-119.7		890199486511	435.253
10728	235.73		12961	-119.708		617774121519	435.236
10759	235.481		5577	-119.823		879519407805	435.232
10547	235.32		12518	-120.236		941912575327	435.206
183	235.19		5930	-120.305		166372530870	435.199
10413	234.559		5840	-120.553		904507580355	435.192
10842	233.595		9353	-120.939		1030642015289	435.141
10591	233.335		12548	-121.311		232023104667	435.117
416	232.691		11278	-121.336		746059020065	435.101
770	232.433		5580	-121.419		637997393017	435.076
13383	232.385		8481	-121.558		1087476165894	435.07
8652	232.028		5464	-122.439		1014704172402	434.923
12869	231.942		12493	-122.938		865559599332	434.914
529	231.717		5014	-124.346		1098737928885	434.912
11613	231.47		11181	-124.365		810027286651	434.847
12529	231.119		12770	-124.441		852075187581	434.827
10853	230.971		5887	-124.882		180645544087	434.817
11419	230.409		11259	-125.011		490385281073	434.813
39	230.146		5834	-126.091		405128515264	434.725
9041	230.092		5365	-126.118		334975654249	434.716
346	229.883		11028	-126.614		584032324069	434.708
713	229.523		3693	-126.754		284042374080	434.674
11425	228.63		10988	-127.627		16883946931	434.629
12527	228.366		8411	-128.152		340731322131	434.613
8723	228.341		8420	-128.515		486601774930	434.602
10487	228.06		3686	-129.467		822994263111	434.598
514	227.698		11140	-130.243		540974094173	434.539
313	227.584		12752	-130.376		518474075311	434.499
858	227.296		5498	-130.427		189140210847	434.483
681	226.858		8348	-130.708		547378139215	434.471
923	226.825		11489	-131.625		200273724588	434.463
12857	226.159		10917	-132.016		740900154928	434.425
749	225.538		5401	-132.201		172118541234	434.422
10500	225.405		5394	-132.465		942573359104	434.41
8770	225.018		8350	-132.913		1086687108938	434.362
13303	224.913		13191	-133.158		119397896053	434.308
11638	223.775		11188	-134.016		255862085281	434.306
2	222.915		11254	-134.104		553403693548	434.29
12846	222.462		5734	-135.034		186288349395	434.283
10688	222.307		13525	-135.265		301371931701	434.278
246	221.967		5866	-135.296		415488553810	434.233
10429	221.512		11101	-136.063		36081232091	434.221
368	221.318		8487	-136.276		638916051123	434.217
10561	220.276		8363	-136.75		204748276603	434.192
10850	219.868		11516	-136.846		517234715360	434.156
929	219.688		3692	-137.236		395785909093	434.156
11556	219.178		5662	-137.806		437851714072	434.142
686	218.943		5515	-138.041		490008122141	434.139
11538	217.491		6142	-139.056		715422748970	434.055
13440	216.893		5093	-139.1		868573602280	434.052
708	216.374		13034	-139.79		42533584918	434.037
10449	215.554		6215	-140.338		398270129868	434.024
13311	215.45		12763	-140.759		177575114276	433.982
8590	214.734		11202	-140.959		850632645008	433.972
12526	212.326		10946	-141.043		292439894496	433.894
13372	212.168		5795	-142.631		754676638473	433.854
10635	211.382		12520	-142.817		993152898854	433.778
984	211.247		5736	-143.689		542106803642	433.739
12471	211.113		5437	-144.217		777893704707	433.718
8493	210.846		10942	-144.312		988341847897	433.711
10370	210.437		11454	-144.538		483962996705	433.705
10441	210.255		5152	-144.548		373821138539	433.661
1021	208.424		11219	-144.978		273109617980	433.653
13029	208.021		11610	-145.022		484355540481	433.613
43	207.8		6090	-145.256		798385356909	433.542
10641	207.667		6084	-147.438		1046137586751	433.503
11420	206.776		6179	-148.142		377220202225	433.473
10324	204.214		8255	-149.237		552660008228	433.419
86	202.726		3648	-149.778		842334868034	433.406
153	201.438		4977	-150.677		606658231239	433.401
8860	201.139		5083	-151.521		593382788824	433.396
10470	201.019		12482	-151.679		754566228909	433.34
10633	200.768		5223	-151.78		382598277797	433.23
11438	200.736		8400	-152.614		1025769349899	433.207
13313	200.65		8431	-152.874		201624445686	433.201
12871	200.228		5431	-153.571		590207909406	433.182
11560	199.401		11099	-155.375		620771618202	433.17
11351	198.962		6120	-155.556		696754376078	433.103
13335	198.831		3641	-155.932		35631334146	433.082
10354	198.263		13210	-157.73		641233773357	433.063
871	197.967		11138	-157.81		78746756888	433.052
8632	197.758		10911	-157.932		575104612431	433.018
12860	197.309		13176	-158.207		905595076726	433.007
209	196.164		5533	-158.222		384920588275	432.979
208	196.054		11573	-159.206		356497059598	432.956
10472	195.663		5593	-159.437		553183511450	432.941
10521	195.597		8486	-159.827		917345643284	432.931
8616	195.506		11108	-159.995		952693426314	432.921
11639	191.861		11021	-160.368		912704474258	432.883
12511	190.513		6124	-160.958		279133312942	432.878
985	189.478		4970	-161.313		689652228137	432.871
13445	188.591		4885	-163.18		679442221699	432.868
13517	188.368		5177	-163.455		337509324451	432.847
13530	187.806		10895	-163.631		318383657846	432.816
13449	186.373		5238	-164.943		737358063405	432.803
13351	183.772		5206	-165.3		466096666326	432.776
13019	183.768		6086	-165.692		16605204417	432.759
283	183.541		12744	-166.116		840825834478	432.604
11422	183.281		11450	-169.294		517872115137	432.596
10402	182.6		4901	-169.3		391973149695	432.512
13338	182.455		11171	-169.687		298962933011	432.42
13499	181.848		5814	-170.04		637400283754	432.404
230	180.909		11272	-171.407		417758849180	432.392
10873	180.389		5743	-171.548		281933326909	432.347
10405	179.968		12521	-172.962		13604081680	432.333
8498	178.961		11360	-176.006		531934229527	432.324
10355	177.877		10924	-176.076		58616203218	432.296
10443	177.352		8356	-176.365		856215291835	432.209
10350	176.561		11249	-176.994		339063699515	432.193
10857	175.607		13159	-178.26		543357179619	432.164
12976	175.102		11260	-178.632		876033912773	432.118
10598	174.965		5752	-179.287		291081772607	432.01
10754	173.356		5872	-179.613		462652499532	431.917
4	173.152		11600	-179.639		638654417906	431.89
10652	172.727		5304	-179.876		818701275551	431.811
8562	172.377		11162	-181.252		735014283061	431.734
10399	169.838		11116	-181.379		172465467642	431.734
11536	169.587		9367	-182.788		861071302816	431.671
242	168.58		13171	-183.176		449330425479	431.67
501	168.449		6066	-184.03		456229798504	431.651
980	168.352		11579	-185.198		791581174827	431.573
8707	168.165		10967	-185.292		853865420965	431.571
13439	168.042		5768	-185.612		177992455338	431.537
10643	167.252		12766	-185.687		20828335883	431.519
863	167.04		5616	-186.432		912724396889	431.461
13514	166.844		4969	-187.98		1035639827774	431.436
520	166.4		5893	-188.116		1027344339118	431.39
10314	165.601		5528	-188.289		107148139350	431.355
10317	165.063		10909	-190.363		655549160286	431.321
3	163.652		4989	-191.216		943846621051	431.184
11395	163.463		11364	-191.249		167812443093	431.183
10865	163.34		11179	-191.922		552307590872	431.183
883	161.374		5005	-192.266		640475834844	431.126
10563	161.363		11153	-192.684		180194339481	431.109
10471	161.122		11288	-194.15		325923447632	430.996
1016	160.915		5646	-194.442		460937149275	430.95
8621	160.653		5281	-194.719		886942852874	430.934
13130	158.905		4965	-194.877		159572667532	430.926
13404	158.114		5516	-195.893		375618480727	430.917
964	156.654		6170	-196.602		336953141840	430.853
479	156.464		5925	-196.66		128825761444	430.852
60	153.963		11210	-197.716		446781992391	430.741
21	153.385		11018	-198.234		256882870854	430.713
13111	151.899		5843	-198.496		173739340120	430.699
11345	149.822		5456	-202.07		416850635154	430.698
10766	149.431		5459	-204.438		1087506922094	430.679
13400	147.778		5507	-205.063		1062497821311	430.654
13006	147.506		5896	-205.811		292808415608	430.611
467	146.511		11217	-206.858		408257004064	430.511
10779	144.366		5858	-208.18		791269308200	430.493
10396	143.832		12768	-208.367		153717288039	430.476
187	143.717		12550	-208.641		394063234654	430.468
10854	142.064		11226	-210.897		484176694912	430.444
10348	141.816		11113	-210.935		1060320794426	430.342
10567	140.902		12742	-211.726		725702649675	430.303
353	139.043		8459	-211.864		1091913712277	430.296
10342	138.142		3694	-212.888		982683316613	430.267
398	135.84		4996	-212.9		539424270707	430.256
10838	132.633		11510	-216.739		363988144519	430.249
10321	132.359		5899	-218.224		583341459870	430.247
12895	130.569		6236	-219.065		288841704405	430.219
9356	130.119		11304	-219.218		608151710401	430.205
12820	128.256		5066	-220.71		797832444699	430.194
10359	127.788		13225	-221.304		837365839270	430.191
10640	126.417		6057	-221.972		614283845553	429.998
961	124.614		8228	-222.482		1057798073407	429.985
13391	124.256		5596	-223.246		627115527763	429.805
775	123.052		5857	-229.356		869384526848	429.768
11431	122.153		8392	-230.181		121103646190	429.759
10438	119.952		11191	-232.263		1056377235693	429.747
10466	117.23		10937	-232.815		167165957879	429.7
12537	114.239		10974	-234.928		657947252087	429.696
10464	113.543		12759	-235.366		433240551532	429.677
10797	110.514		5664	-236.284		881575368599	429.663
13491	109.292		12745	-236.794		520863046484	429.589
8828	108.67		13484	-238.115		767059176989	429.555
8603	108.005		6073	-238.505		885141094868	429.502
8821	106.18		11074	-239.397		33144842883	429.496
12839	105.769		6171	-240.363		654968732774	429.414
10620	105.145		11197	-242.606		188655433031	429.403
13444	102.024		5055	-244.516		888896914812	429.385
13146	101.335		11257	-245.213		146808721300	429.353
993	101.056		6219	-245.27		830089332651	429.187
819	100.349		6135	-247.188		333815207350	429.132
10685	94.5893		4898	-248.578		653561275892	429.101
11418	91.5965		5050	-249.93		77716441717	429.017
13467	90.6708		5769	-251.325		515525564029	428.995
1036	88.5566		8567	-259.43		920474052949	428.972
10344	86.9204		5774	-260.084		289247344272	428.956
8651	84.9956		11583	-260.567		449359879442	428.897
1015	77.6542		5628	-264.299		423583559976	428.785
11644	77.5926		11237	-271.612		663349760073	428.778
10790	77.498		5289	-273.229		717814538355	428.765
13356	77.0915		11660	-289.783		809007125625	428.691
10806	72.231		5451	-303.931		847020531361	428.68
13262	70.2692		6088	-315.572		1093356174819	428.661
11344	68.6993		5758	-414.712		775431887937	428.658
1001	66.343					614697333524	428.638
13065	64.3138					357003529304	428.545
46	60.5453					46020128846	428.518
213	57.1963					4480890160	428.485
10657	55.0005					355127660726	428.385
10780	48.8898					1053340447747	428.312
8654	46.0496					55722476721	428.231
942	36.1735					679157759430	428.224
2422	35.0163					445155869887	428.164
222	32.2481					818847181411	428.157
[truncated: 35,445 more rows]
